# Supplementary material for: Transcriptomic profiling reveals host-specific evolutionary pathways promoting enhanced fitness in the plant pathogen Ralstonia pseudosolanacearum
Source: Microb Genom. 2023 Dec 8;9(12):001142. doi: 10.1099/mgen.0.001142 (PMC10763508; doi:10.1099/mgen.0.001142)
Supplement: Supplementary material 2 [file mgen-9-1142-s002.xlsx]

## Sheet: Table S1
Supplementary Table S1 List of primers used in this study
Target gene (gene name)	Primer Name	Primer Sequence 5'-3'	Reference
RSc1097 (efpR)	RSc1097-L	GGCTCGAGCTGGCGGCAA	Guidot et al., 2014
	RSc1097-R	AGGGCGCGCATGCAGACG
RSc1976 (purF)	RSc1976-L	GATCATCCTGGTGCTGATGA	Guidot et al., 2014
	RSc1976-R	GAGTCGGAATGCGTGTTGAT
RSc2153 (spoT)	RSc2153_F	CTTTCATGTCGATGCCCA	this study
	RSc2153_R	ATCAAGCTGGTGAAGGAA
RSc2428	RSc2428_F	TGCACCAATTTCGCTTCG	this study
	RSc2428_R	TTCAGGAATTCGGTGCTG
RSc2508IS,-120	RSc2508_ins_F1	GAAACCTGCATCACCGAAAT	Guidot et al., 2014
	RSc2508_ins_R1	AATTGACCGATCAGGTGCTT
RSc2508A394(-)	RSc2508_F	CTGATCGGTCAATTGTCGTG	Guidot et al., 2014
	RSc2508_R	TGATCGGCAGAAAACGGTAT
RSc2508IS,760	RSc2508_ins_F2	GATCGCCTATATCCTGTTCTT	this study
	RSc2508_ins_R2	GACATGGAAATGCAGCGT
RSc2664 (dld)	RSc2664_F	ATCTCTCGCAGATGAACC	this study
	RSc2664_R	ACTCGAAGAACAGTGTCG
RSc2736 (phcST26M)	RSc2736-L1	ATACCGGTGTCAACGTGTTC	Guidot et al., 2014
	RSc2736-R1	AGAAGTTGACGGGGTTGTTG
RSc2736 (phcSY106C)	RSc2736_F2	ATGATCGCCGCCAACTAC	this study
	RSc2736_R2	AGATCGAAGGTGAAGCGTG
RSc2750 (tktA)	RSc2750-L	CCGCTGGGCGGTGCCGAGATC	Guidot et al., 2014
	RSc2750-R	GCAGCTCAGGCAGCACCGGGC
RSc3034 (rpoB)	RSc3034_F	TTGTGGGTCACTTCCGACAGC	this study
	RSc3034_R	GTGTGCTGGCGAAGAACATC
RSp0083	RSp0083_F	TACATCCCATGCTTCAGAG	this study
	RSp0083_R	TCCAAGAGAACGATGCGCAAC
RSp0127	RSp0127_F	ATCATGGCTTCCGATACGTCT	this study
	RSp0127_R	CCATGATAAATCGCTTAGAGC
RSp0342 (flgB)	RSp0342_F	CAGCAACATCGCAATACAAG	this study
	RSp0342_R	ATCATGTTGACCATCTCGT
RSp0955	RSp0956-57_F	TGTCTCAGTCCCAGTGTG	this study
	RSp0956-57_R	CATTCATGGCAATCAAACTG
RSp1059	RSp1059_F	GTGCTGGAAATCGTGGAAG	this study
	RSp1059_R	CAGGAAGCGCACGGTCT
RSp1394 (flhB)	RSp1394_F	CCATGAAGTTGATGATGATC	this study
	RSp1394_R	GCATGACCAAGGAAGAG
RSp1466	RSp1465-66_F	CGTCTTTGTCTCGTACG	this study
	RSp1465-66_R	ATAGAGCACCTTCGTCGAT

## Sheet: Table S2
Supplementary Table S2 RNAseq raw data and analysis for all wild-type (wt) GMI1000 strain and all 31 experimentally evolved clones transcripts detected in synthetic medium supplemented with 10mM glutamine.
The 400 top DEGs identified for each clone and used for the double hierarchical clustering analysis are indicated by a cross in the ‘Top DEGs’ column. For each clone, the top DEGs are encoded -1.00 for the down-regulated genes, 1.00 for the up-regulated genes and 0.00 for the genes not differentially regulated compared to the wt strain. The gene cluster to which the 400 top DEGs in each 31 evolve…
Gene ID	Gene name	Description	Top DEGs	cluster (k=9)	LogFC_Mar26a1vsWT	PValue_Mar26a1vsWT	FDR_Mar26a1vsWT	ENCODED_Mar26a1vsWT	LogFC_Mar26a2vsWT	PValue_Mar26a2vsWT	FDR_Mar26a2vsWT	ENCODED_Mar26a2vsWT	LogFC_Mar26b2vsWT	PValue_Mar26b2vsWT	FDR_Mar26b2vsWT	ENCODED_Mar26b2vsWT	LogFC_Mar26d2vsWT	PValue_Mar26d2vsWT	FDR_Mar26d2vsWT	ENCODED_Mar26d2vsWT	LogFC_Mar26e1vsWT	PValue_Mar26e1vsWT	FDR_Mar26e1vsWT	ENCODED_Mar26e1vsWT	LogFC_Mar26e3vsWT	PValue_Mar26e3vsWT	FDR_Mar26e3vsWT	ENCODED_Mar26e3vsWT	LogFC_Zeb26b1vsWT	PValue_Zeb26b1vsWT	FDR_Zeb26b1vsWT	ENCODED_Zeb26b1vsWT	LogFC_Zeb26b5vsWT	PValue_Zeb26b5vsWT	FDR_Zeb26b5vsWT	ENCODED_Zeb26b5vsWT	LogFC_Zeb26c3vsWT	PValue_Zeb26c3vsWT	FDR_Zeb26c3vsWT	ENCODED_Zeb26c3vsWT	LogFC_Zeb26d1vsWT	PValue_Zeb26d1vsWT	FDR_Zeb26d1vsWT	ENCODED_Zeb26d1vsWT	LogFC_Zeb26e1vsWT	PValue_Zeb26e1vsWT	FDR_Zeb26e1vsWT	ENCODED_Zeb26e1vsWT	LogFC_Bean26a4vsWT
RSc0001	rpmH	50S ribosomal protein L34			0.424499	0.657754	0.755733		-0.0629422	0.953103	0.976203		1.66892	0.210286	0.284443		0.910189	0.324422	0.439881		0.0491382	0.9576	0.967605		0.044893	0.96388	0.976305		-0.269754	0.820524	0.94525		1.41056	0.127691	0.386951		-0.336203	0.750825	0.887741		0.990256	0.334611	0.583268		0.504365	0.600343	0.794506		1.46903
RSc0002	rnpA	ribonuclease P protein component	X	6	0.888061	0.0333258	0.0713475	0	1.36944	0.00086803	0.00296759	0	0.314578	0.616964	0.687658	0	1.09659	0.00849903	0.0223544	0	2.02604	1.38572e-06	5.96644e-06	0	1.38352	0.000654749	0.0024536	0	1.02447	0.0244128	0.14393	0	-0.0013616	0.997986	0.999028	0	0.0960922	0.824822	0.916824	0	0.261512	0.596664	0.793068	0	0.830977	0.0622346	0.208525	0	2.78046
RSc0003		hypothetical protein			1.9077	0.000162119	0.000671579		2.03039	6.44518e-05	0.000292534		1.6884	0.0531783	0.0870269		2.31078	2.40546e-06	1.53127e-05		2.15156	7.31963e-06	2.7348e-05		2.27948	1.55218e-06	1.0339e-05		-0.1123	0.883713	0.96278		-0.459356	0.584792	0.83038		-0.530275	0.463188	0.6831		-1.21691	0.224684	0.462873		-0.312043	0.668457	0.839209		1.17784
RSc0004	yidC	inner membrane protein translocase component YidC	X	6	-0.286473	0.35021	0.474244	0	-0.0603066	0.84394	0.899952	0	0.241969	0.501519	0.582247	0	-0.0285204	0.925873	0.959573	0	1.31336	7.98615e-05	0.000241215	0	0.0169153	0.955768	0.970566	0	-0.00456989	0.98934	0.995128	0	-0.181404	0.558685	0.813657	0	-0.111993	0.713886	0.8689	0	0.282526	0.407676	0.651388	0	-0.220128	0.521132	0.748125	0	2.5251
RSc0005	trmE	tRNA modification GTPase TrmE			0.297915	0.29581	0.416353		-0.191616	0.50792	0.629611		-0.418099	0.270889	0.352745		0.711909	0.0124843	0.0310809		0.395904	0.204688	0.271674		0.271104	0.34075	0.471037		-0.365427	0.263293	0.568833		0.14529	0.618692	0.849005		0.471981	0.0963338	0.275576		-0.623685	0.06434	0.221469		0.475501	0.129274	0.335438		-0.16915
RSc0006		hypothetical protein			0.110092	0.722122	0.808164		0.406684	0.186858	0.291473		0.674357	0.101223	0.152684		-0.602782	0.0689083	0.127404		-1.04946	0.00311718	0.00667928		-0.377441	0.233558	0.352671		0.175151	0.610058	0.835962		-0.381802	0.262664	0.566646		-0.592016	0.0652115	0.210224		0.424833	0.220278	0.459748		-0.119395	0.727104	0.866883		-0.417574
RSc0007		hypothetical protein			0.865407	0.00211587	0.00656429		1.30466	2.11332e-06	1.29925e-05		0.482442	0.30655	0.389303		0.542407	0.0690487	0.127617		0.770203	0.00802837	0.0156128		1.02124	0.00021429	0.000902564		-0.0435064	0.899528	0.968903		-0.313345	0.380455	0.680167		-0.148261	0.632259	0.808861		0.131853	0.711898	0.867911		0.0275818	0.932506	0.969932		0.810181
RSc0008	rpsU	30S ribosomal protein S21			0.679199	0.0454295	0.0917161		0.884232	0.00936276	0.0239864		-0.483789	0.295505	0.378912		0.148548	0.666842	0.763558		1.00886	0.00618894	0.0123215		0.321569	0.344976	0.475701		0.0250467	0.948252	0.98147		-0.19437	0.585584	0.83038		0.137764	0.686997	0.848246		0.281244	0.465466	0.701267		0.241728	0.522186	0.749236		1.00215
RSc0009		drug efflux lipoprotein			-0.419601	0.281452	0.400629		-0.545269	0.162494	0.260497		-1.86502	0.000140544	0.000420964		0.263597	0.498952	0.61156		0.777468	0.0693105	0.106172		0.100424	0.796193	0.863502		0.52701	0.223311	0.524535		0.00450088	0.990759	0.998414		1.009	0.00972577	0.0587165		-0.25508	0.560944	0.768474		-0.208501	0.632841	0.816427		1.13212
RSc0010	acrB	putative acriflavin resistance transmembrane protein			0.0124804	0.969468	0.979203		0.16028	0.622799	0.731447		-0.181606	0.626631	0.696272		0.0375134	0.908713	0.949495		0.414852	0.252174	0.324343		0.283752	0.384895	0.517965		-0.311934	0.399598	0.698498		0.262768	0.4216	0.71364		0.671505	0.0397123	0.153887		0.612562	0.0904179	0.272609		-0.546641	0.140807	0.352909		1.56376
RSc0011	acrA	acriflavin resistance lipoprotein A precursor			-0.316814	0.337392	0.460946		-0.223039	0.499976	0.623771		-1.25355	0.0056409	0.0119623		0.323648	0.324336	0.439881		1.00844	0.00455828	0.00931242		0.036695	0.911001	0.940358		-0.514465	0.172543	0.458626		-0.246633	0.463988	0.751254		0.917149	0.00480348	0.0357348		-0.0119465	0.974252	0.991192		-0.837003	0.02674	0.117343		1.11108
RSc0012	acrR	putative AcrAB operon repressor transcription regulator protein	X	5	0.366694	0.465393	0.587761	0	0.312397	0.533613	0.654682	0	-1.32981	0.025715	0.045761	0	-1.18358	0.0203765	0.0462634	0	-1.56085	0.0085329	0.0164792	0	-0.678503	0.178063	0.286645	0	-0.571011	0.321425	0.626045	0	-0.260044	0.605698	0.842239	0	0.817535	0.104694	0.289131	0	1.167	0.0351322	0.153983	0	-1.33273	0.024011	0.108492	0	0.308951
RSc0013		hypothetical protein	X	2	-0.499991	0.285174	0.404781	0	-0.730913	0.119399	0.203062	0	-3.00643	4.85477e-06	1.91337e-05	-1	-1.01017	0.032714	0.0690384	0	-2.01667	0.0003405	0.000896531	0	-1.35304	0.00452512	0.0135216	0	-1.72219	0.00217464	0.0291633	-1	-0.910716	0.0552804	0.23966	0	0.93633	0.0444617	0.16441	0	-0.154392	0.768294	0.90014	0	-2.04874	0.000300748	0.00355874	-1	-1.67197
RSc0014	gor	glutathione reductase oxidoreductase protein	X	5	-0.133488	0.738546	0.819831	0	-0.230161	0.577103	0.69382	0	-1.26109	0.0735776	0.115379	0	-0.0953009	0.815219	0.881474	0	-0.627953	0.150773	0.209111	0	-0.538683	0.190166	0.302353	0	-1.64099	0.00190877	0.0266645	-1	-0.536581	0.230463	0.532184	0	1.93376	1.93858e-07	2.78546e-05	1	-1.11498	0.0296402	0.13879	0	-1.25707	0.0082612	0.0496363	0	-1.83019
RSc0015		hypothetical protein			1.20942	7.22767e-07	4.80793e-06		0.8653	0.000454594	0.00166995		-0.983211	0.0128055	0.0248836		1.51335	6.26664e-10	6.8877e-09		1.58386	1.29551e-09	1.03579e-08		0.923871	0.000158553	0.000689164		-0.570693	0.0522632	0.231789		0.115968	0.657265	0.856468		0.434749	0.0786243	0.236672		-0.40343	0.176447	0.401572		0.330876	0.224642	0.468283		0.022822
RSc0016	serA1	putative D-3-phosphoglycerate dehydrogenase oxidoreductase protein			-0.222135	0.157016	0.252521		-0.29616	0.059932	0.114601		-0.428189	0.0229564	0.0414535		-0.587838	0.000207539	0.000875174		-0.567275	0.00142293	0.00327352		-0.483936	0.00211447	0.0068782		0.00450757	0.979541	0.992601		0.0900008	0.568148	0.820459		0.17059	0.275292	0.50823		0.234681	0.180563	0.406469		-0.115424	0.511431	0.739438		-0.0610724
RSc0017	pckA	phosphoenolpyruvate carboxykinase			-0.261758	0.109969	0.189915		-0.136135	0.406002	0.531853		-0.427896	0.0296613	0.0521015		-0.0729702	0.65604	0.755317		-0.149938	0.412524	0.486534		0.162365	0.319427	0.449356		0.164756	0.366546	0.66934		-0.103945	0.528517	0.794689		-0.363733	0.0264578	0.11652		-0.114227	0.536605	0.753374		0.358045	0.0481251	0.175556		0.993187
RSc0018		response regulator transcription regulator protein	X	7	0.270741	0.166256	0.264255	0	0.01986	0.919269	0.951236	0	-0.36833	0.111299	0.165844	0	-0.208217	0.289426	0.403863	0	-0.734345	0.00103311	0.00245061	0	-0.113918	0.560766	0.681182	0	0.538379	0.0131444	0.0988092	0	1.11491	1.66588e-08	2.53871e-06	1	0.929347	2.22931e-06	0.00014164	1	0.734993	0.000699851	0.012706	0	0.370173	0.0884407	0.26503	0	-0.0267614
RSc0019		hypothetical protein	X	9	0.304998	0.115561	0.19747	0	0.467949	0.0158826	0.0374576	0	0.91152	3.29133e-05	0.000110791	0	-0.549041	0.00513401	0.0145295	0	-0.46527	0.0340812	0.0567155	0	-0.165244	0.39494	0.527774	0	0.42703	0.047513	0.219151	0	0.88868	5.30172e-06	0.00033063	1	0.524001	0.00684134	0.0460659	0	0.846256	7.93107e-05	0.00295447	1	0.107058	0.620805	0.808397	0	0.174698
RSc0020		hypothetical protein	X	5	-0.167516	0.315129	0.437544	0	-0.335591	0.0491166	0.0967519	0	-1.78146	5.21947e-09	3.47665e-08	0	-0.106585	0.527619	0.637989	0	-0.0520761	0.769987	0.81316	0	-0.698693	4.57423e-05	0.000220766	0	-0.569673	0.00318788	0.0374517	0	-0.109004	0.533915	0.799839	0	0.034074	0.835651	0.922102	0	-0.532109	0.00750308	0.0597041	0	-0.1528	0.402835	0.64794	0	-0.374611
RSc0021		transmembrane sensor histidine kinase transcription regulator protein			-0.261058	0.159408	0.255796		-0.334903	0.076548	0.140753		-2.38944	4.75241e-10	3.79966e-09		0.23622	0.196601	0.299245		0.554021	0.00358854	0.0075281		-0.167517	0.361414	0.493498		0.240288	0.231739	0.534024		0.0963886	0.61499	0.847157		0.26188	0.144114	0.35046		-0.265963	0.217157	0.455984		0.257993	0.188749	0.424218		-0.176589
RSc0022	cstA	carbon starvation A transmembrane protein			0.0643008	0.725893	0.810421		0.101806	0.579056	0.695171		0.194669	0.351587	0.436467		-0.132796	0.470216	0.585761		-1.03365	1.15748e-06	5.05294e-06		0.16466	0.369415	0.501969		-0.0420169	0.838375	0.950019		0.152763	0.406344	0.703742		0.203862	0.266149	0.498311		0.455386	0.0258299	0.129639		0.0335148	0.870495	0.947086		-0.251086
RSc0023		hypothetical protein	X	7	1.01581	0.00168834	0.00536705	0	1.32749	4.50088e-05	0.000209972	0	1.75232	1.07685e-06	4.76716e-06	0	1.5656	1.71697e-06	1.12284e-05	0	0.555626	0.118526	0.170014	0	2.25646	1.42347e-11	1.97208e-10	0	0.199626	0.578542	0.820791	0	0.122117	0.705426	0.880387	0	0.0269828	0.93311	0.968147	0	0.59013	0.0989842	0.28891	0	0.665107	0.0616375	0.207094	0	0.207338
RSc0024		putative signal peptide protein			0.374306	0.207088	0.315112		-0.183526	0.539154	0.659088		-1.80962	1.11009e-05	4.10789e-05		0.592527	0.0463316	0.0922414		0.209189	0.525787	0.596208		0.0618703	0.834962	0.889435		-0.265395	0.430692	0.723673		-0.283821	0.348133	0.652782		0.69393	0.0193329	0.0943934		-0.919104	0.00865177	0.0654282		0.910201	0.00530904	0.03541		-0.74767
RSc0025		hypothetical protein	X	4	-1.921	6.67635e-07	4.48868e-06	-1	-1.81397	2.49398e-06	1.50748e-05	-1	-2.89079	1.79922e-09	1.28893e-08	-1	-1.24135	0.00105572	0.00364645	0	-1.32258	0.00254061	0.00554787	0	-1.24131	0.00105	0.00373439	0	0.301604	0.468081	0.749198	0	-0.168938	0.650952	0.856216	0	-0.505606	0.176371	0.396778	0	-0.233139	0.580699	0.781389	0	-1.36396	0.00189693	0.015742	-1	-0.359001
RSc0026	metW	Methionine biosynthesis MetW	X	9	-0.598632	0.0128616	0.0315362	0	-0.30073	0.209439	0.319651	0	-0.544682	0.0825603	0.127792	0	-0.0665251	0.780149	0.855137	0	0.335241	0.193185	0.258523	0	0.263618	0.261974	0.384438	0	-0.540375	0.0475956	0.219151	0	0.0896271	0.710368	0.883251	0	0.204839	0.383609	0.616343	0	0.141089	0.595774	0.792707	0	-0.473173	0.0768288	0.240431	0	0.81652
RSc0027	metX	homoserine O-acetyltransferase	X	9	-0.27199	0.18553	0.28887	0	0.0393325	0.847577	0.90175	0	-0.418699	0.138036	0.200921	0	0.0828748	0.685638	0.779225	0	0.297018	0.177074	0.240158	0	0.0665568	0.742517	0.831098	0	-0.545763	0.0206331	0.13003	0	0.0757637	0.717506	0.887476	0	0.655015	0.00106417	0.0124458	0	0.390652	0.0851411	0.262637	0	-0.0419955	0.852119	0.93814	0	0.574446
RSc0028	gabD1	succinate-semialdehyde dehydrogenase oxidoreductase protein	X	9	1.21151	3.97242e-07	2.79403e-06	0	0.742428	0.00201224	0.0062007	0	-0.123295	0.696873	0.756928	0	1.32114	3.6286e-08	3.08721e-07	0	0.791694	0.00235195	0.00515828	0	0.939629	8.27694e-05	0.000380482	0	-0.0796534	0.770471	0.920929	0	1.07212	9.84352e-06	0.000546101	1	0.819355	0.000605993	0.00835484	0	0.0172969	0.950113	0.97712	0	0.996869	0.000132619	0.00181235	0	0.819938
RSc0029	goaG	4-aminobutyrate aminotransferase protein			1.99867	1.19067e-11	1.5045e-10		2.41181	4.80765e-17	1.10907e-15		1.89556	2.56713e-05	8.84253e-05		2.26849	9.00642e-15	1.91921e-13		1.81477	2.73355e-09	2.05179e-08		2.06222	1.43253e-12	2.28705e-11		0.121176	0.764429	0.917279		-0.263103	0.547493	0.808006		-0.350924	0.361733	0.595307		-0.306385	0.510326	0.735194		0.340034	0.360707	0.609374		0.366838
RSc0030		putative transcription regulator protein			0.278392	0.334907	0.458486		-0.334125	0.268759	0.3891		-0.920819	0.057039	0.0924723		0.0996462	0.736059	0.819673		-0.041249	0.896037	0.918876		-0.446306	0.135652	0.232989		-0.519339	0.127361	0.387241		-0.36816	0.246879	0.547906		0.624314	0.0277395	0.119847		-0.880334	0.0167809	0.0984725		-0.0335397	0.91713	0.964031		-0.75008
RSc0031	slmA	nucleoid occlusion protein	X	5	-1.50509	1.58055e-13	2.48393e-12	0	-1.74772	3.18829e-17	7.59901e-16	-1	-2.42879	6.55867e-18	1.62481e-16	0	-1.00117	6.53756e-07	4.71698e-06	0	-0.155415	0.48013	0.553874	0	-1.26322	3.83223e-10	4.48193e-09	0	-0.959923	2.79134e-05	0.00125336	-1	-0.549849	0.0060952	0.0564508	0	0.300613	0.12523	0.320994	0	-0.87203	0.000146773	0.00442256	0	-0.268889	0.225008	0.468751	0	-0.237971
RSc0032		hypothetical protein			0.556838	0.213668	0.323072		0.0931569	0.844818	0.900341		-0.924985	0.290973	0.374342		0.794875	0.0758549	0.138165		2.01381	3.96101e-06	1.5514e-05		0.694478	0.115642	0.204848		-0.587566	0.2931	0.600209		-0.929898	0.106376	0.347831		0.302971	0.504142	0.709977		-1.8977	0.00704049	0.0573337		-0.00960516	0.984832	0.994289		1.04811
RSc0033	argB	acetylglutamate kinase			-0.0147125	0.956577	0.971844		0.00649215	0.980862	0.988357		0.19813	0.52593	0.604549		-0.121183	0.6548	0.754407		0.798521	0.00730077	0.014342		-0.0542966	0.840858	0.893445		0.0669974	0.824767	0.945942		0.498643	0.0661208	0.265169		0.0570138	0.832757	0.921027		0.580066	0.0532317	0.197566		-0.0494239	0.870437	0.947086		2.1468
RSc0034		RNA polymerase sigma factor			-0.527654	0.0190056	0.0441221		-0.308051	0.170234	0.270835		-0.564354	0.0428159	0.0719333		-0.460506	0.0413958	0.0841469		-0.752145	0.0031442	0.00672858		0.0342539	0.877737	0.919421		-0.285738	0.258182	0.562675		-0.282666	0.21314	0.510177		-0.0134961	0.951674	0.976513		0.0268037	0.91521	0.965917		0.248031	0.316327	0.568522		-0.413762
RSc0035		hypothetical protein	X	7	1.14697	3.387e-06	1.99686e-05	0	0.990323	6.13294e-05	0.000279118	0	0.508482	0.0853552	0.131511	0	0.798503	0.0012489	0.00420958	0	-0.323174	0.243573	0.315054	0	0.870618	0.000410213	0.00161928	0	0.505445	0.0647724	0.262482	0	0.830483	0.000858573	0.0133841	1	0.490601	0.0464158	0.168295	0	1.03325	0.000145706	0.00442256	1	1.03598	0.00012001	0.00166262	0	0.381342
RSc0036		putative signal peptide protein			-0.66158	0.372053	0.496038		-0.712878	0.357614	0.483498		0.907618	0.369246	0.454575		1.46084	0.00756031	0.0202778		1.69469	0.000669027	0.00165741		-0.353278	0.611584	0.725184		-1.07863	0.223528	0.524554		-0.176179	0.823438	0.932463		0.846953	0.141249	0.345834		-0.743838	0.411182	0.655329		-1.51148	0.0810933	0.250503		-1.69901
RSc0037		hypothetical protein	X	3	-1.78721	0.00692646	0.0185876	-1	-1.87188	0.0076909	0.0201892	-1	-0.410949	0.693086	0.753791	0	-0.33674	0.537347	0.647262	0	-0.700583	0.192143	0.257333	0	-2.15272	0.00185118	0.00612876	-1	-1.66296	0.0201565	0.128151	0	-1.36177	0.0602994	0.25271	0	-0.664545	0.222333	0.451216	0	-2.08742	0.0171907	0.0997835	0	-0.670773	0.248588	0.49787	0	-1.98489
RSc0038		putative transmembrane protein			0.253566	0.318436	0.440918		0.117763	0.647977	0.751367		-0.28179	0.445465	0.529608		0.29337	0.253501	0.365184		0.0582068	0.833307	0.867281		0.0529923	0.835654	0.889607		-0.669978	0.0268142	0.15225		-0.729672	0.0107065	0.0812112		0.124435	0.624936	0.802823		-0.331176	0.274504	0.516841		0.457289	0.0976807	0.281028		-0.53334
RSc0039		transmembrane sensor histidine kinase transcription regulator protein	X	5	-0.452067	0.079394	0.146468	0	-0.302475	0.241912	0.358555	0	-0.319619	0.375482	0.460336	0	0.295175	0.240476	0.350639	0	0.524388	0.0489726	0.0783842	0	-0.234468	0.355118	0.48715	0	-0.382985	0.18649	0.475361	0	-0.272594	0.309731	0.611725	0	0.632594	0.00992007	0.0595322	0	-1.02201	0.00118634	0.0177562	0	-0.291804	0.298667	0.549778	0	-0.324227
RSc0040		response regulator transcription regulator protein			0.0602713	0.807854	0.872572		-0.191323	0.441643	0.567683		-2.09582	3.06589e-10	2.54849e-09		-0.14567	0.558025	0.666606		-1.11325	0.000109741	0.000322176		-0.609352	0.0146289	0.0369877		-0.733227	0.0103513	0.0849213		0.0251834	0.91958	0.974919		0.28955	0.242064	0.474412		-0.498021	0.0794506	0.253484		-0.476217	0.0909274	0.270367		-1.2125
RSc0041	ripI	T3E			-0.515973	0.00456557	0.0128918		-0.424394	0.0200027	0.0457451		-0.0252161	0.910335	0.931639		-0.957955	2.95792e-07	2.22685e-06		-1.48785	2.26933e-12	3.0112e-11		-1.13133	1.17311e-09	1.25256e-08		-0.21346	0.293824	0.600209		-0.0837293	0.648452	0.856216		-0.49166	0.00671065	0.0454001		-0.0406493	0.841971	0.937558		-0.9522	5.12533e-06	0.000110151		-1.28393
RSc0042	hslU	ATP-dependent protease ATP-binding subunit	X	9	-0.41163	0.0623936	0.119474	0	-0.406934	0.0659978	0.124355	0	0.263589	0.296943	0.380175	0	-0.780946	0.000465837	0.00178695	0	-0.646737	0.00975161	0.018604	0	-0.643164	0.00371519	0.0113648	0	0.399568	0.102908	0.342279	0	-0.531272	0.0174299	0.112667	0	-0.398784	0.0706695	0.22047	0	0.0503858	0.838386	0.935073	0	-0.582086	0.0205728	0.0971463	0	0.0559566
RSc0043	hslV	ATP-dependent protease peptidase subunit	X	5	-1.60415	1.22661e-11	1.54216e-10	0	-1.82542	3.57906e-14	6.38265e-13	-1	-1.17168	6.95706e-05	0.000222281	0	-1.06266	5.00891e-06	3.03127e-05	0	-1.08368	3.34348e-05	0.000110114	0	-1.46863	3.94574e-10	4.59699e-09	0	-0.145115	0.568942	0.815159	0	-0.44867	0.0520372	0.231521	0	-0.0151148	0.946527	0.973819	0	-0.536925	0.0392777	0.163026	0	-0.777438	0.00275217	0.0208444	0	-0.140182
RSc0044		substrate-binding periplasmic (PBP) ABC transporter protein			-0.227357	0.24044	0.352837		-0.244212	0.211826	0.322224		-0.544263	0.0481394	0.0796359		0.17448	0.3652	0.482148		0.00418116	0.98403	0.98886		-0.263511	0.172758	0.280439		-0.346653	0.114023	0.364077		-0.241528	0.232645	0.533692		0.000372621	0.998455	0.999165		-0.533541	0.019371	0.108482		-0.0421592	0.842465	0.933885		-0.19166
RSc0045		hypothetical protein			0.207351	0.354728	0.478907		-0.099403	0.664263	0.763037		-1.30844	0.000434976	0.00117418		0.514747	0.0215359	0.0485668		0.642946	0.00711437	0.0139923		-0.027979	0.901236	0.934985		-0.721802	0.0066963	0.0622471		0.00302112	0.98973	0.998414		0.688908	0.00177506	0.0178894		-0.295581	0.263082	0.506331		0.547463	0.0239318	0.108329		0.569562
RSc0046	dksA	putative DNAK suppressor protein	X	7	0.402514	0.0883701	0.159631	0	0.769108	0.00115509	0.00380167	0	0.0947648	0.733528	0.788903	0	0.225445	0.340925	0.455261	0	0.623565	0.0165144	0.029524	0	0.338872	0.150892	0.252777	0	-0.308557	0.250376	0.553713	0	0.616366	0.00952296	0.0756463	0	0.374665	0.112275	0.300015	0	0.688017	0.00866855	0.0654567	0	0.502962	0.05464	0.19139	0	1.02052
RSc0047		hypothetical protein			-0.105589	0.503528	0.621715		-0.113176	0.477847	0.603944		-0.0891131	0.681479	0.744328		-0.340985	0.0352134	0.0735723		-0.133126	0.435922	0.510029		-0.550367	0.000619469	0.00233531		-0.275655	0.124576	0.382706		-0.664625	0.000113082	0.00316473		-0.16379	0.298659	0.530397		-0.187934	0.302164	0.547006		-0.151218	0.38513	0.631914		0.399207
RSc0048		putative transcription regulator protein	X	4	0.0559059	0.889145	0.924248	0	-0.621726	0.144774	0.237853	0	-0.993978	0.146309	0.211251	0	0.914308	0.0191952	0.044099	0	1.70893	2.82987e-05	9.44981e-05	0	0.482216	0.219508	0.336898	0	-1.74285	0.000980878	0.0167215	-1	-1.40001	0.00440943	0.0438242	-1	0.321619	0.414153	0.64063	0	-1.46063	0.00731028	0.0588817	0	-0.738351	0.112236	0.30776	0	-0.666252
RSc0049		putative hemaggltinin-related protein	X	5	-0.965719	0.000139167	0.00059011	0	-1.93553	6.32675e-13	9.64158e-12	-1	-2.6193	7.26424e-11	6.6664e-10	0	-0.8277	0.0011389	0.00390066	0	-0.875567	0.00193606	0.00431963	0	-1.21271	2.07283e-06	1.33988e-05	0	-0.306203	0.274507	0.579797	0	-0.0273758	0.913247	0.972004	0	0.363038	0.138857	0.342479	0	-1.23655	3.64527e-05	0.00195237	-1	-0.803445	0.00467399	0.0320238	0	-1.47409
RSc0050		hypothetical protein	X	2	-1.20096	1.0503e-08	9.36518e-08	0	-1.62218	9.99208e-14	1.68625e-12	0	-1.43916	1.67472e-06	7.19228e-06	0	-1.3759	1.57105e-10	1.85902e-09	0	-1.72613	5.65894e-13	8.27291e-12	0	-1.46146	5.58438e-12	8.14024e-11	0	-0.305586	0.180589	0.46866	0	-0.475565	0.0231818	0.137478	0	-0.113283	0.571117	0.761103	0	-0.744763	0.00170277	0.0224168	0	-2.83446	2.37324e-26	7.95668e-24	-1	-3.22717
RSc0051		hypothetical protein			-0.89289	0.0586134	0.11381		-0.205399	0.649321	0.752337		-2.01444	0.0304363	0.0532582		0.363825	0.401124	0.518974		1.76247	3.35086e-05	0.000110284		-0.559737	0.218112	0.335131		0.0403973	0.934144	0.977285		0.198363	0.666608	0.859345		0.727324	0.0799193	0.239663		-0.151614	0.767597	0.90014		0.0525325	0.910727	0.96243		1.58808
RSc0052	xerC	site-specific tyrosine recombinase XerC			-0.415686	0.137454	0.226492		-0.874309	0.00244158	0.00734812		-2.45322	5.13236e-07	2.41899e-06		-0.307386	0.274451	0.387919		0.323151	0.280617	0.355025		-0.541429	0.0534452	0.108583		-0.451962	0.153813	0.427558		0.0268165	0.924684	0.976857		0.577137	0.0340682	0.138057		-1.04256	0.00195969	0.0248871		-0.348946	0.261137	0.512708		-0.123393
RSc0053		hypothetical protein			-0.79863	0.00027709	0.00108781		-0.911191	4.19259e-05	0.000197606		-0.918176	0.0018829	0.0044792		-0.26243	0.226804	0.333996		0.0831439	0.724238	0.773454		-0.702709	0.00129081	0.00446764		0.0582682	0.808223	0.940651		-0.0861464	0.694879	0.875606		0.382432	0.0719807	0.222764		-0.199271	0.416537	0.660806		-0.0446569	0.851419	0.938038		0.122272
RSc0054	gatB	aspartyl/glutamyl-tRNA amidotransferase subunit B			0.107017	0.52572	0.640932		-0.172364	0.312327	0.437519		-0.483416	0.030694	0.0536626		-0.228726	0.181335	0.281303		-0.119419	0.523347	0.594246		-0.360011	0.034419	0.0754547		-0.427407	0.0269374	0.152514		-0.444906	0.0114358	0.0854541		-0.392481	0.0211827	0.100026		-0.376	0.0544164	0.199799		-0.163175	0.387802	0.634867		0.345774
RSc0055		putative signal peptide protein	X	3	-1.54672	3.78446e-05	0.000181951	0	-2.53316	9.90646e-10	1.05105e-08	-1	-3.40926	2.25309e-06	9.45807e-06	-1	-0.137294	0.696776	0.787258	0	0.302226	0.422842	0.497537	0	-1.39895	0.00015782	0.000687167	0	-1.52888	0.00041331	0.00892075	-1	-0.669948	0.0722117	0.280133	0	1.0659	0.00181554	0.0180441	1	-2.17758	4.25638e-06	0.000455433	-1	-0.938668	0.0201863	0.0956802	0	-2.27633
RSc0056		lipoprotein	X	5	-1.14321	3.67918e-06	2.14897e-05	0	-1.44252	7.33824e-09	6.67342e-08	0	-3.00176	2.16522e-19	6.48148e-18	-1	-1.05948	1.79515e-05	9.68651e-05	0	-1.31275	4.10973e-06	1.6034e-05	0	-1.18778	1.53775e-06	1.02564e-05	0	-0.404879	0.142341	0.40975	0	-0.484607	0.0477825	0.217868	0	-0.145006	0.550653	0.746138	0	-1.0903	0.00012493	0.00400174	0	-0.791474	0.00461781	0.0317254	0	-1.21139
RSc0057	gatA	aspartyl/glutamyl-tRNA amidotransferase subunit A			0.156377	0.492269	0.612327		0.198813	0.384392	0.510459		0.0357176	0.900693	0.923651		0.356634	0.1181	0.19857		1.07244	1.27357e-05	4.55855e-05		0.0388092	0.86478	0.910209		0.226213	0.373334	0.676574		-0.0967326	0.680013	0.865769		0.154703	0.496062	0.704325		0.0536774	0.8352	0.934128		0.210236	0.403247	0.648108		1.79978
RSc0058	gatC	aspartyl/glutamyl-tRNA amidotransferase subunit C			-0.291774	0.431048	0.554835		0.149015	0.679687	0.774387		-0.124185	0.831293	0.867699		-0.704598	0.079568	0.143576		-0.283155	0.453322	0.526139		-0.662232	0.0827216	0.155983		-0.650047	0.139088	0.405961		0.0198741	0.959574	0.988196		-0.700008	0.0677603	0.215402		-0.0821825	0.84718	0.93935		0.417736	0.25785	0.508776		-0.162165
RSc0059	mreB	rod shape-determining protein			-0.255468	0.370698	0.494625		0.0226796	0.936618	0.964622		0.0312412	0.926952	0.944608		-0.203385	0.477592	0.592893		0.797745	0.0101926	0.0193138		-0.389308	0.173383	0.280592		-0.00656321	0.983614	0.993891		-0.369543	0.204308	0.49732		0.177886	0.53024	0.731408		0.270594	0.394302	0.640072		0.171694	0.585885	0.788445		1.66227
RSc0060	mreC	rod shape-determining MREC transmembrane protein	X	6	-0.861895	0.0804007	0.148108	0	-0.641298	0.193917	0.300063	0	-2.01287	0.0194045	0.0359033	0	0.48695	0.294771	0.41007	0	2.7412	1.44625e-08	9.3547e-08	1	-0.00763885	0.986658	0.990575	0	0.551225	0.280134	0.585778	0	-0.198736	0.691191	0.873933	0	-0.0954957	0.838399	0.923212	0	-0.43698	0.428918	0.671554	0	-0.190478	0.712765	0.85728	0	2.83067
RSc0061	mreD	rod shape-determining MRED transmembrane protein	X	6	0.137908	0.779798	0.854008	0	0.871006	0.069799	0.130055	0	-0.505511	0.524478	0.603155	0	0.412437	0.401689	0.519572	0	2.01054	3.70306e-05	0.000120535	0	0.519396	0.279776	0.406422	0	0.595266	0.264768	0.570087	0	-0.435034	0.434394	0.725385	0	-0.13837	0.781538	0.894482	0	0.119206	0.832647	0.933358	0	0.253049	0.630523	0.814656	0	2.67382
RSc0062		substrate-binding transmembrane protein	X	6	0.981177	0.00281101	0.00841996	0	0.998226	0.0025269	0.00757768	0	0.696054	0.117903	0.174752	0	1.37145	2.92563e-05	0.000150532	0	2.42861	1.57845e-12	2.16295e-11	0	1.36466	2.70998e-05	0.000137523	0	1.04823	0.00362765	0.0414624	1	-0.201349	0.584557	0.83038	0	-0.23493	0.496006	0.704325	0	-0.137555	0.729835	0.879545	0	0.649992	0.0709472	0.228421	0	2.80755
RSc0063	mdrB	rod shape-determining (RODA protein) transmembrane	X	6	2.10836	3.43896e-13	5.16254e-12	0	2.15362	1.3168e-13	2.16411e-12	0	3.34334	8.59412e-25	4.91134e-23	1	1.88366	1.17221e-10	1.40694e-09	0	2.06448	1.68202e-11	1.91377e-10	0	2.16027	8.01221e-14	1.48138e-12	0	1.70347	6.98494e-08	1.27363e-05	1	-0.311023	0.366239	0.667327	0	-0.431829	0.177787	0.398792	0	0.141431	0.692078	0.854288	0	0.578786	0.0762074	0.23923	0	2.87099
RSc0064		putative long-chain-fatty-acid--CoA ligase protein	X	2	-0.865549	0.0010154	0.00342254	0	-1.28995	1.2384e-06	7.86862e-06	0	-1.96622	1.01765e-09	7.61574e-09	0	-1.33574	5.57114e-07	4.0546e-06	0	-3.08851	3.09292e-20	1.21518e-18	-1	-1.56623	5.07049e-09	5.02948e-08	0	-0.184572	0.530534	0.791708	0	-0.205704	0.431913	0.723132	0	-0.0451961	0.862642	0.93489	0	-0.436608	0.141747	0.357592	0	-1.29877	2.25196e-05	0.000391872	-1	-3.37164
RSc0065		transcription regulator protein	X	9	0.654221	0.010066	0.0255343	0	0.649165	0.0107136	0.0269032	0	-0.172081	0.560178	0.637072	0	-0.151796	0.551194	0.660373	0	-1.40408	2.61708e-06	1.06829e-05	0	0.345598	0.173241	0.280589	0	0.458102	0.104419	0.345275	0	0.318453	0.211087	0.508165	0	0.31798	0.209918	0.438769	0	0.707422	0.0119827	0.0800282	0	0.559175	0.0468722	0.172058	0	-0.372908
RSc0066	topB	DNA topoisomerase III			-0.681057	2.43901e-05	0.000122783		-0.493052	0.00220197	0.00671948		-0.298138	0.107319	0.160771		-0.903315	2.57843e-08	2.24341e-07		-0.68911	0.00017274	0.000483152		-0.710186	1.08083e-05	5.99947e-05		-0.183226	0.311411	0.616525		-0.678502	2.80471e-05	0.00118528		-0.617346	0.000127856	0.00283362		-0.193006	0.287029	0.531042		-1.22348	7.10458e-11	3.88358e-09		-0.278751
RSc0067		putative thioredoxin-like protein			0.453309	0.0311065	0.067197		0.389661	0.0682308	0.127796		-0.336767	0.325692	0.409115		0.291259	0.177889	0.276624		-0.260767	0.261038	0.334036		0.172567	0.417189	0.550437		0.0556659	0.817099	0.944249		-0.126699	0.5894	0.831676		-0.0553639	0.797473	0.902322		-0.0802658	0.751174	0.89022		0.380966	0.0956147	0.277465		-0.282807
RSc0068	smf	SMF PROTEIN (COG0758 Predicted Rossmann fold nucleotide-binding protein involved in DNA uptake)			1.42677	9.15687e-10	9.32184e-09		1.22411	2.23651e-07	1.59992e-06		-0.0754089	0.84086	0.875142		1.44205	8.48525e-10	9.02164e-09		2.10354	5.36248e-18	1.63442e-16		1.37618	3.34933e-09	3.38228e-08		-0.352199	0.22243	0.523495		0.0522524	0.844536	0.942141		0.552112	0.0215033	0.100783		-0.44354	0.142385	0.358221		-0.0043636	0.987196	0.9957		1.53686
RSc0069		signal peptide protein			0.236294	0.19871	0.305321		0.185499	0.315906	0.440379		0.0747878	0.750238	0.80361		0.00423848	0.981831	0.994487		0.813131	4.2399e-05	0.00013677		0.413367	0.023891	0.0553168		-0.154384	0.459973	0.745471		-0.0786414	0.679776	0.865769		-0.086956	0.637937	0.812404		-0.157991	0.455792	0.693549		0.284171	0.160858	0.384483		1.77295
RSc0070	def	peptide deformylase			-0.232135	0.293	0.41344		-0.0375609	0.86488	0.91264		-0.542673	0.0598135	0.0962567		-0.594614	0.00820661	0.0217216		0.345526	0.149982	0.208187		-0.347219	0.116119	0.205259		0.00198564	0.993572	0.996743		-0.0848343	0.705922	0.880477		-0.0279641	0.898542	0.95383		0.407356	0.0958638	0.283302		-0.303373	0.219127	0.462439		1.07423
RSc0071		hypothetical protein			-0.287938	0.324489	0.44782		-0.363417	0.217877	0.329633		-1.17149	0.00488991	0.0105362		0.22192	0.445414	0.56317		1.47666	1.94485e-06	8.10326e-06		-0.0449752	0.876863	0.918725		0.389543	0.224868	0.52611		-0.0979864	0.742786	0.898968		0.155138	0.590498	0.77637		-0.376194	0.262889	0.506189		0.0853914	0.789783	0.905692		1.37375
RSc0072	fmt	methionyl-tRNA formyltransferase			-0.289399	0.421445	0.546531		-0.74016	0.0489614	0.096484		-1.4601	0.0169635	0.03169		0.442832	0.207187	0.311028		1.33857	0.00023479	0.000637904		-0.0118766	0.973051	0.982593		-0.430178	0.293723	0.600209		0.14818	0.68763	0.872594		0.638064	0.0638512	0.207803		-0.325875	0.432786	0.675094		0.143511	0.70811	0.856031		1.30322
RSc0073		transporter transmembrane protein	X	5	-0.218868	0.428246	0.5524	0	-0.634546	0.023423	0.0520983	0	-1.98579	5.24727e-07	2.46622e-06	0	0.191322	0.487658	0.601808	0	0.261451	0.389626	0.46377	0	-0.249973	0.365233	0.497767	0	0.115388	0.70781	0.891231	0	-0.442941	0.116979	0.367909	0	-0.691879	0.0130464	0.0713934	0	-1.1933	0.000303067	0.00702361	-1	-0.19684	0.524321	0.751228	0	-0.491618
RSc0074	htpX	heat shock protein HtpX	X	5	-0.422103	0.0342925	0.0729513	0	-0.734033	0.00029557	0.0011487	0	-1.19891	1.63991e-05	5.86099e-05	0	-0.683073	0.000758954	0.00273801	0	-0.709896	0.00154415	0.00352818	0	-0.988963	1.11721e-06	7.64417e-06	0	-0.64489	0.0047484	0.0504857	0	-0.106305	0.598939	0.83902	0	-0.216374	0.274273	0.507663	0	-0.706352	0.00238682	0.0279797	0	-0.559502	0.0129331	0.0691185	0	-0.365487
RSc0075	rrmB	putative RNA methyltransferase (SUN protein)			-0.553326	0.123865	0.208963		-0.904766	0.0135199	0.0327829		-1.09748	0.0226389	0.0409514		0.448642	0.20608	0.309921		1.83858	1.73684e-06	7.28488e-06		-0.149122	0.675322	0.778051		0.0708803	0.858416	0.951084		0.16677	0.643065	0.856216		0.783833	0.0261389	0.115514		-0.765534	0.0664402	0.226527		-0.318911	0.42483	0.667564		1.50149
RSc0076		proline rich signal peptide protein			-0.408637	0.0794479	0.146514		-0.503831	0.0330278	0.0692069		-0.912933	0.00777606	0.0159942		-0.852962	0.000427477	0.0016575		0.0476212	0.848516	0.879289		-0.61388	0.00881982	0.024011		-0.173546	0.503867	0.773488		-0.269499	0.263696	0.566963		-0.0331776	0.884653	0.947654		0.358099	0.162174	0.383619		0.0238969	0.924639	0.966537		0.834581
RSc0077		two component sensor histidine kinase transcription regulator protein			0.20227	0.28316	0.402263		0.533529	0.00472344	0.0131602		1.57946	5.82496e-14	8.49093e-13		-0.0284992	0.880021	0.931123		-0.00212816	0.99196	0.993937		0.427531	0.0234194	0.0545007		0.0389605	0.853789	0.95103		-0.153624	0.417463	0.711201		-0.358094	0.0580461	0.19513		0.417838	0.0468489	0.181792		0.207378	0.324561	0.57472		0.367465
RSc0078		two component response regulator transcription regulator protein	X	9	-0.0284284	0.864692	0.907458	0	0.164418	0.324535	0.449486	0	0.667444	0.000450894	0.0012113	0	-0.0928563	0.578856	0.684957	0	-0.116266	0.533421	0.603911	0	-0.0519559	0.755413	0.840109	0	0.0920192	0.621996	0.844548	0	0.334903	0.0457235	0.21193	0	0.330788	0.0469584	0.169651	0	0.787109	1.99658e-05	0.00133878	1	0.367167	0.0471491	0.172949	0	0.612186
RSc0079		hypothetical protein			0.322582	0.110952	0.191219		0.559018	0.00581979	0.0157777		1.75648	1.25981e-14	2.05035e-13		-0.372296	0.0691653	0.127786		-0.326041	0.152701	0.211435		0.0124878	0.950878	0.967421		-0.0950343	0.677534	0.872923		-0.656959	0.00165774	0.0221135		-0.615243	0.0026661	0.0236053		0.355204	0.116811	0.31617		-0.353299	0.123412	0.325795		-0.122022
RSc0080		hypothetical protein	X	2	0.704965	0.0946084	0.168388	0	0.446367	0.288581	0.41101	0	-0.606162	0.206182	0.280317	0	-0.350426	0.404841	0.52177	0	-3.52929	1.49105e-10	1.42005e-09	-1	0.0398689	0.924344	0.949454	0	0.195416	0.677515	0.872923	0	0.364837	0.385544	0.684882	0	-0.0216508	0.958867	0.978519	0	0.48064	0.30374	0.549267	0	-0.135022	0.775299	0.896523	0	-3.00598
RSc0081		hypothetical protein	X	7	0.243216	0.219892	0.329412	0	0.0312198	0.875746	0.918675	0	-2.40186	1.03221e-13	1.47471e-12	0	0.407045	0.0406188	0.0828354	0	0.234626	0.283279	0.358111	0	-0.264911	0.184937	0.295441	0	-1.12091	2.11077e-06	0.000201419	-1	0.353856	0.0784315	0.292823	0	0.811557	3.93618e-05	0.00120701	0	-0.128798	0.570464	0.774532	0	-0.404787	0.0720882	0.230704	0	-2.25395
RSc0082		hypothetical protein	X	7	-0.028551	0.898602	0.931177	0	-0.252573	0.270591	0.391034	0	-1.98582	2.98341e-06	1.21861e-05	0	0.0244141	0.914178	0.953224	0	-0.496563	0.0444979	0.0720245	0	-0.269097	0.233396	0.352671	0	-0.643584	0.014343	0.105301	0	0.570846	0.0117002	0.086785	0	0.7104	0.00105915	0.012416	0	-0.0731332	0.777536	0.904727	0	0.459264	0.0554384	0.193075	0	-0.551964
RSc0083		hypothetical protein	X	7	0.540953	0.0709246	0.133181	0	-0.67325	0.0619279	0.118102	0	-1.6323	0.0282304	0.0499194	0	1.08308	0.000180258	0.000771505	0	0.759634	0.00986348	0.018781	0	-0.149812	0.642196	0.750373	0	-0.757095	0.0583434	0.246562	0	0.406533	0.228221	0.52871	0	0.965731	0.000645836	0.00868425	1	-0.596246	0.147908	0.36678	0	0.366135	0.25213	0.502761	0	-0.984991
RSc0084		amino-acid-binding periplasmic (PBP) ABC transporter protein	X	9	0.393173	0.026453	0.0585199	0	0.449523	0.0115971	0.0288168	0	0.947665	1.73871e-05	6.197e-05	0	0.137468	0.446859	0.564076	0	-0.238122	0.226305	0.295684	0	0.266761	0.132493	0.22858	0	-0.123928	0.540594	0.797681	0	0.711777	8.12603e-05	0.00243249	1	0.360058	0.0416606	0.157472	0	0.699089	0.000401167	0.0085486	0	0.682656	0.000380666	0.00426059	0	0.578196
RSc0085	cca	multifunctional tRNA nucleotidyl transferase/2'3'-cyclic phosphodiesterase/2'nucleotidase/phosphatase	X	5	-0.474812	0.127586	0.213806	0	-0.939284	0.00319431	0.00935128	0	-3.91151	4.57468e-11	4.32445e-10	-1	0.430668	0.162	0.255953	0	0.651882	0.0525379	0.083348	0	-0.240755	0.436595	0.569407	0	-0.393527	0.26354	0.568833	0	0.0561964	0.857611	0.949148	0	0.811967	0.00802356	0.0512062	0	-0.808353	0.0261508	0.130561	0	0.107842	0.752693	0.881928	0	-0.161387
RSc0086		hypothetical protein			-0.331533	0.0731827	0.136867		-0.197515	0.286902	0.408965		-0.36651	0.140295	0.20362		-0.0839788	0.650242	0.750454		-0.261877	0.195212	0.26075		0.126337	0.487203	0.617009		-0.539652	0.0107117	0.087026		0.13411	0.474267	0.75821		0.191277	0.291916	0.52449		-0.158415	0.451274	0.690014		0.334431	0.0941499	0.275223		0.176151
RSc0087		putative NADH-ubiquinone oxidoreductase oxidoreductase protein	X	5	-0.0091666	0.978162	0.985609	0	-0.395159	0.251324	0.36924	0	-1.95851	0.0023069	0.00536854	0	-0.0434961	0.897777	0.942769	0	-0.843527	0.0246637	0.0424047	0	-0.324592	0.335496	0.465822	0	-0.610783	0.11546	0.36634	0	0.0562618	0.871247	0.956033	0	0.646268	0.0448985	0.16566	0	-0.823352	0.0465964	0.181372	0	0.507209	0.152553	0.372241	0	-1.63018
RSc0088	slt	TRANSMEMBRANE SOLUBLE LYTIC MUREIN TRANSGLYCOSYLASE PRECURSOR			-0.773239	5.16984e-05	0.000240956		-0.848676	9.60927e-06	5.16293e-05		-1.74173	1.12683e-12	1.36222e-11		-0.592523	0.00190094	0.00612024		-0.641098	0.00293465	0.00633133		-0.82895	1.44069e-05	7.71587e-05		-0.558099	0.00984741	0.082051		-0.0964245	0.612389	0.846771		0.0859456	0.64898	0.820856		-0.418075	0.0527579	0.196404		-0.440214	0.0402597	0.157396		-0.709837
RSc0089		hypothetical protein			1.50855	3.00423e-09	2.89431e-08		0.849914	0.00246281	0.00740758		0.362924	0.464877	0.54751		1.69285	3.08437e-11	4.06055e-10		1.63688	1.15242e-10	1.12535e-09		1.16164	9.51282e-06	5.33928e-05		-0.62265	0.0970594	0.330699		-0.204693	0.567625	0.820459		-0.58907	0.0729667	0.224941		-1.08255	0.0127865	0.0826519		0.0151193	0.962096	0.983611		0.361889
RSc0090		hypothetical protein			-0.184017	0.643371	0.743284		-0.486534	0.243615	0.360445		-0.873202	0.215881	0.290596		0.445372	0.247151	0.357778		1.4814	8.05736e-05	0.00024322		0.704168	0.0569125	0.114531		0.812599	0.0461692	0.216036		-0.0941046	0.826278	0.933367		-0.145567	0.710547	0.866685		-1.05264	0.042375	0.170211		-0.0906874	0.82982	0.929218		0.575277
RSc0091	metF	5,10-methylenetetrahydrofolate reductase oxidoreductase protein			-0.501688	0.0815866	0.149799		-0.25854	0.368881	0.49443		-1.30295	0.0030997	0.00699495		0.338707	0.22901	0.336751		1.1623	9.7198e-05	0.000288043		0.379708	0.172931	0.280525		0.679143	0.026996	0.152514		-0.0150495	0.958951	0.988169		0.0699997	0.803099	0.905557		-0.115471	0.721291	0.873645		0.0506165	0.870508	0.947086		0.849839
RSc0092		hypothetical protein	X	5	0.702472	0.0691952	0.130428	0	0.794406	0.0416903	0.0842348	0	2.69677	4.35656e-10	3.52486e-09	0	-0.0621607	0.881934	0.932537	0	-0.0479421	0.909966	0.931072	0	0.755206	0.0487892	0.101055	0	-0.956749	0.0606169	0.252353	0	-1.01176	0.0426936	0.203312	0	-1.07707	0.0155789	0.0811608	0	0.15443	0.738787	0.884037	0	0.174597	0.68398	0.84504	0	0.690435
RSc0093	ahcY	S-adenosyl-L-homocysteine hydrolase			-0.522657	0.022762	0.0514936		-0.214043	0.349468	0.476022		1.03963	6.31161e-05	0.000202948		-0.0113164	0.960487	0.980856		0.730838	0.00326204	0.00696003		0.0323913	0.886428	0.924097		0.889419	0.000361663	0.00808357		-0.441381	0.0586002	0.249535		-0.545426	0.0173611	0.0869609		-0.000506237	0.998446	0.999042		-0.0450159	0.859258	0.942261		1.58985
RSc0094		putative lipoprotein transmembrane	X	5	-0.153099	0.615148	0.720107	0	0.114756	0.705575	0.796305	0	1.9435	1.47584e-08	9.07337e-08	0	-1.18871	0.000321974	0.00129952	0	0.127324	0.695017	0.748605	0	-0.519992	0.0927776	0.171033	0	-0.547819	0.12081	0.377363	0	-0.495352	0.129428	0.389291	0	-0.60475	0.0513442	0.180343	0	0.422058	0.20849	0.445032	0	0.216402	0.50982	0.738813	0	1.33113
RSc0095		hypothetical protein	X	5	0.072931	0.83167	0.88632	0	0.63309	0.0629553	0.11956	0	2.78193	2.32467e-13	3.18549e-12	0	-0.218859	0.53208	0.642086	0	0.449077	0.224471	0.293899	0	0.216055	0.526773	0.652609	0	0.22672	0.552146	0.803455	0	0.131309	0.710202	0.883251	0	-0.677311	0.054645	0.188484	0	0.0476417	0.902887	0.963424	0	0.36968	0.322996	0.573164	0	0.922615
RSc0096		hypothetical protein			0.490843	0.106945	0.185631		0.934148	0.0020181	0.00621086		1.41263	0.000168887	0.000497558		-0.479316	0.14241	0.230728		-0.715298	0.0397249	0.0651375		-0.0839867	0.787473	0.85663		0.585401	0.0819405	0.300568		-0.564185	0.101149	0.338442		-0.085681	0.78297	0.895102		0.598184	0.0818243	0.257023		0.810105	0.0133196	0.0709581		-0.325485
RSc0097		putative alkaline phosphatase lipoprotein transmembrane			0.0915387	0.743908	0.82361		0.205947	0.465962	0.591598		-0.650161	0.198822	0.272668		-0.0298509	0.918318	0.955956		0.423175	0.132627	0.187513		-0.192963	0.499087	0.628238		-0.392262	0.236098	0.538339		0.421392	0.151376	0.428862		0.666816	0.0119576	0.0675671		0.103119	0.751633	0.89022		0.435852	0.132322	0.339541		0.116276
RSc0098		putative alkaline phosphatase signal peptide protein			1.58867	1.0626e-05	5.73987e-05		1.18436	0.00178184	0.00555021		0.914705	0.131715	0.192893		1.80124	6.05158e-07	4.39154e-06		1.0257	0.00816711	0.0158581		1.2422	0.000754323	0.00276091		0.0567546	0.901898	0.969777		-0.427732	0.392069	0.691587		0.426407	0.284128	0.517147		-0.63358	0.250889	0.492114		0.717062	0.0824958	0.252509		0.509859
RSc0099		putative signal peptide protein			1.24528	0.0115357	0.0286342		0.172461	0.771711	0.844415		0.915621	0.303223	0.385996		1.81384	0.000106761	0.000480661		2.3426	3.50836e-08	2.07816e-07		1.06664	0.0330815	0.0730321		-0.195542	0.772223	0.922011		0.346843	0.585101	0.83038		0.333323	0.548555	0.744382		-0.444575	0.55976	0.768001		-0.283907	0.655822	0.83144		-0.469213
RSc0100	thiD	bifunctional hydroxy-phosphomethylpyrimidine kinase/hydroxy-methylpyrimidine kinase	X	5	-0.285472	0.215597	0.325012	0	-0.977919	3.23814e-05	0.000156884	0	-2.56304	8.69851e-14	1.25343e-12	0	0.30318	0.187147	0.288683	0	0.0389781	0.878819	0.905096	0	-0.614555	0.00804058	0.0222176	0	-0.561269	0.033003	0.173844	0	0.290334	0.209154	0.505447	0	0.761523	0.000899649	0.0110081	0	-0.788264	0.00328823	0.0344638	0	0.214312	0.401213	0.646699	0	-0.649563
RSc0101		putative lipoprotein transmembrane	X	5	-1.00416	0.000210527	0.000848014	0	-1.58951	9.11242e-09	8.12524e-08	0	-2.99665	5.11708e-15	8.87372e-14	-1	-0.956532	0.000429704	0.00166485	0	-2.00206	6.32241e-10	5.37085e-09	0	-1.57101	1.1722e-08	1.09573e-07	0	-0.797407	0.00958545	0.0802083	0	-0.164551	0.540076	0.803131	0	0.368268	0.167378	0.385061	0	-1.04765	0.000812117	0.0138996	0	-0.359148	0.234778	0.480547	0	-2.14534
RSc0102		putative calcium binding hemolysin protein	X	1	4.64749	6.35734e-61	5.32851e-58	1	4.7067	3.86922e-62	3.24305e-59	1	5.88229	4.24375e-82	7.11394e-79	1	3.94636	1.02909e-46	3.04429e-44	1	3.12308	1.59645e-28	1.38424e-26	1	4.3699	3.31584e-55	1.2035e-52	1	0.335491	0.252693	0.556395	0	-0.479581	0.0920192	0.321261	0	-0.548993	0.0430945	0.161132	0	0.56275	0.0559709	0.202356	0	0.589414	0.0399009	0.1564	0	0.428156
RSc0103	tISRso5	ISRSO5-transposase protein	X	5	-0.695024	0.046497	0.0936082	0	-0.779097	0.0293829	0.0624278	0	0.290187	0.536156	0.614898	0	-1.97797	1.40847e-06	9.45689e-06	-1	-2.87528	1.66187e-10	1.57097e-09	-1	-1.75002	4.71315e-06	2.81836e-05	-1	0.223322	0.541244	0.797681	0	0.806508	0.0153616	0.103521	0	0.219894	0.499978	0.706111	0	1.09093	0.00202188	0.0254975	1	-0.21548	0.556672	0.772162	0	-0.451288
RSc0104		putative hemolysin-type calcium-binding protein	X	1	4.6863	3.61517e-53	2.02007e-50	1	4.83464	6.48882e-56	3.62581e-53	1	5.96642	5.37997e-73	6.76397e-70	1	3.98818	2.02612e-40	4.63152e-38	1	3.33359	4.28842e-27	3.47847e-25	1	4.36073	3.93556e-47	1.04168e-44	1	0.610588	0.0674155	0.268844	0	0.252585	0.435152	0.725831	0	-0.0941866	0.762421	0.887741	0	0.552421	0.107053	0.30127	0	0.50289	0.125092	0.328678	0	2.14966
RSc0105		hypothetical protein	X	5	0.776227	0.145797	0.237517	0	1.56115	0.00292141	0.00863713	0	4.86054	2.74896e-17	6.43e-16	1	0.0931302	0.868723	0.922858	0	-0.357098	0.550423	0.619811	0	0.535541	0.319099	0.449273	0	-0.199878	0.752204	0.910773	0	-2.35585	0.00244705	0.0289558	-1	-1.57698	0.0116919	0.0665896	0	-0.872529	0.207462	0.443215	0	0.216612	0.714392	0.858055	0	-0.340021
RSc0106		putative signal peptide protein			0.419968	0.0624097	0.119474		0.649304	0.0040551	0.0115085		2.72748	8.2984e-27	5.96181e-25		-0.09884	0.661092	0.758654		-0.259318	0.307426	0.383539		0.411693	0.0678852	0.132426		0.405073	0.1062	0.348387		0.102583	0.649497	0.856216		-0.316993	0.159939	0.372721		0.554354	0.0268367	0.131799		0.560953	0.0248632	0.111172		0.662837
RSc0107		hypothetical protein	X	7	1.38607	1.30358e-08	1.15012e-07	0	1.29295	1.0832e-07	8.30399e-07	0	1.03247	0.000145744	0.000434983	0	0.995511	4.04799e-05	0.000201757	0	-0.101016	0.708234	0.759264	0	1.12079	3.8732e-06	2.35246e-05	0	0.546513	0.0405369	0.197353	0	1.06805	1.11305e-05	0.000577066	1	0.607948	0.0116391	0.066439	0	0.720745	0.00697455	0.057049	0	0.478544	0.073317	0.233067	0	-0.399835
RSc0108	thiE1	thiamine-phosphate pyrophosphorylase protein			0.563977	0.205568	0.313463		-0.666489	0.22404	0.337034		-0.372085	0.673027	0.737398		1.23396	0.00323045	0.00970486		1.02855	0.0126707	0.0233239		0.32284	0.477762	0.60827		-2.15398	0.00491221	0.051681		-0.859254	0.172405	0.456465		0.220553	0.632121	0.808861		-2.00642	0.00983661	0.0711774		-0.894419	0.107645	0.298757		-1.18457
RSc0109	thiG	thiazole synthase	X	5	-0.29191	0.369361	0.493102	0	-0.376737	0.255972	0.374864	0	-2.06737	0.00104995	0.00262174	0	0.537504	0.0882948	0.156295	0	0.971298	0.00320589	0.0068473	0	0.0464803	0.883716	0.923147	0	-1.30205	0.00120504	0.0192386	-1	-0.237042	0.490586	0.767866	0	0.751821	0.0148144	0.0781388	0	-1.08272	0.00801287	0.0627611	0	0.409918	0.229399	0.474362	0	0.303592
RSc0110	tISRso5	ISRSO5-transposase protein	X	7	1.46165	1.75207e-05	9.04639e-05	0	1.21038	0.000412302	0.0015359	0	-0.382919	0.456218	0.538882	0	1.47609	1.58546e-05	8.67606e-05	0	0.320545	0.393046	0.467399	0	1.54839	5.17045e-06	3.05908e-05	0	0.566351	0.139064	0.405961	0	0.642358	0.0706286	0.276652	0	-0.103857	0.768299	0.889099	0	0.357648	0.364884	0.610649	0	-0.519375	0.194314	0.431281	0	-0.519365
RSc0111		sulfur carrier protein ThiS	X	5	-0.267799	0.581332	0.69016	0	-0.901045	0.0911247	0.162448	0	-0.467139	0.568084	0.644461	0	0.878174	0.0515474	0.100516	0	0.324068	0.499447	0.571921	0	-0.459411	0.34882	0.480476	0	-2.53179	0.00049763	0.0105127	-1	-1.05168	0.0746945	0.28544	0	0.0295063	0.949894	0.975698	0	-0.839297	0.174474	0.399918	0	-0.481938	0.366356	0.614135	0	-2.03591
RSc0112		putative D-amino acid oxidase flavoprotein oxidoreductase	X	5	-0.848638	0.00918049	0.0236399	0	-0.862304	0.00853761	0.0221318	0	-3.39281	7.6571e-09	4.93687e-08	-1	0.456745	0.150485	0.2414	0	0.351225	0.312981	0.389406	0	0.0391707	0.901932	0.935027	0	-0.840211	0.0239289	0.142581	0	0.0456866	0.887778	0.961378	0	1.195	0.000160852	0.00322281	1	-1.19039	0.00199536	0.0252762	-1	-0.096783	0.785512	0.902522	0	-0.890585
RSc0113	thiC	thiamine biosynthesis protein ThiC	X	9	0.13472	0.475205	0.596596	0	0.315236	0.0951045	0.168344	0	0.679018	0.00190783	0.00452784	0	0.527162	0.00524116	0.0148078	0	-0.00126378	0.995202	0.996589	0	0.851871	6.17272e-06	3.5929e-05	0	-0.100521	0.636531	0.85123	0	0.432198	0.0230382	0.137274	0	0.382262	0.0422447	0.158689	0	0.760177	0.000275833	0.00663714	0	0.694614	0.000822514	0.0081825	0	0.514892
RSc0114		hypothetical protein	X	6	2.49109	0.00029835	0.0011631	0	3.65001	3.61812e-07	2.48234e-06	1	0.730134	0.359859	0.445088	0	3.74228	2.40103e-07	1.82674e-06	1	5.35958	1.69513e-11	1.92434e-10	1	3.45974	1.38222e-06	9.30545e-06	1	0.365759	0.625661	0.847173	0	1.26612	0.0619305	0.256759	0	1.19539	0.0747176	0.229259	0	-0.14635	0.849642	0.940484	0	1.91643	0.00863172	0.0514934	0	6.14512
RSc0115		putative hemagglutinin-related protein	X	5	-0.486385	0.0405681	0.0836478	0	-0.327785	0.167346	0.266745	0	-1.74328	1.80629e-08	1.09312e-07	0	0.01088	0.963329	0.983072	0	0.380263	0.146566	0.204347	0	0.27269	0.247724	0.368582	0	-0.250234	0.348806	0.653312	0	-0.564207	0.018773	0.118605	0	-0.20615	0.383316	0.616114	0	-0.663776	0.0149152	0.092148	0	-0.302177	0.258318	0.509445	0	0.333124
RSc0116		hypothetical protein			-0.169261	0.565647	0.677295		0.0473001	0.872399	0.916885		-0.396405	0.247793	0.326731		-0.604343	0.0415066	0.0842699		-1.03104	0.00251383	0.00549655		-0.224725	0.445739	0.578632		-0.691053	0.0406	0.197464		-0.178285	0.546372	0.807389		0.136256	0.643296	0.816747		0.253968	0.440527	0.682043		0.0526821	0.873213	0.947737		-0.661714
RSc0117		hypothetical protein	X	5	0.00292664	0.990733	0.994811	0	-0.0487351	0.847928	0.90175	0	-0.725767	0.034832	0.0598872	0	-0.112766	0.657836	0.756846	0	-0.76226	0.00775534	0.0151345	0	0.0518461	0.836546	0.89018	0	-1.34792	1.11919e-05	0.000678124	-1	-0.152384	0.55741	0.81344	0	0.0316259	0.89986	0.954009	0	-0.00455599	0.987363	0.993288	0	0.266361	0.337092	0.588624	0	-0.432863
RSc0118		hypothetical protein			0.119477	0.715032	0.803123		-0.435161	0.18619	0.290701		-1.96765	3.67327e-06	1.48257e-05		-0.145277	0.65797	0.756846		-0.808762	0.0312701	0.0525417		-0.477249	0.146584	0.247048		-0.75	0.046805	0.217141		0.435799	0.184629	0.473092		0.387417	0.236434	0.467689		-0.189058	0.609455	0.800248		0.0474494	0.896921	0.956728		-0.403577
RSc0119		hypothetical protein	X	7	1.83065	5.07122e-08	4.10019e-07	0	1.35855	4.39141e-05	0.000205627	0	-2.54153	8.35981e-08	4.53522e-07	0	1.18824	0.00033832	0.00135896	0	1.0516	0.00356829	0.00749266	0	0.995896	0.00256858	0.00817557	0	0.794688	0.0289579	0.159332	0	1.38459	3.3362e-05	0.0012906	1	1.33659	5.6741e-05	0.00158777	1	0.894305	0.013866	0.0871654	0	0.391248	0.283139	0.536513	0	0.544584
RSc0120		hypothetical protein			0.323868	0.208327	0.316709		0.254937	0.323133	0.448039		-1.52387	1.1158e-05	4.12297e-05		-0.071176	0.78342	0.857601		-0.438422	0.132237	0.187014		0.0879137	0.732868	0.824689		-0.197231	0.49834	0.76755		0.566593	0.0288661	0.159054		0.348983	0.174969	0.395415		0.350243	0.224233	0.462538		0.379201	0.184404	0.417357		0.201286
RSc0121	aidB	putative oxidoreductase flavoprotein FAD	X	7	-0.19594	0.305027	0.425869	0	-0.567463	0.00355921	0.0102983	0	-1.8098	6.3975e-10	4.98807e-09	0	0.373125	0.0494604	0.0972766	0	0.302372	0.144765	0.202173	0	-0.147809	0.437563	0.570374	0	-0.320555	0.138758	0.405943	0	0.43729	0.0227747	0.136848	0	0.944502	5.0914e-07	5.02052e-05	1	-0.242381	0.266686	0.508652	0	0.390228	0.0609299	0.205373	0	0.0658809
RSc0122		substrate-binding periplasmic (PBP) ABC transporter protein	X	1	3.49921	3.03005e-21	9.07624e-20	1	3.35178	9.5817e-20	2.83449e-18	1	3.61419	1.66239e-19	5.0061e-18	1	2.68498	1.51881e-13	2.76742e-12	0	1.84448	1.49379e-06	6.36631e-06	0	2.99072	2.76453e-16	6.49664e-15	1	0.238051	0.559398	0.810394	0	-0.0619892	0.873079	0.957368	0	0.00858026	0.981429	0.989616	0	0.343569	0.407943	0.651388	0	0.590711	0.136247	0.345181	0	1.37048
RSc0123		putative alcohol dehydrogenase oxidoreductase protein	X	8	1.41298	0.00151492	0.00489309	0	0.884087	0.0450983	0.0899997	0	-0.80856	0.127616	0.187655	0	0.435259	0.323258	0.438776	0	-1.02229	0.0444435	0.0719596	0	0.306251	0.485541	0.615835	0	-0.233791	0.637858	0.851838	0	-0.497101	0.26297	0.566646	0	0.596638	0.174558	0.394976	0	0.193897	0.693331	0.854826	0	-0.130247	0.79189	0.906949	0	-1.75055
RSc0124		hypothetical protein	X	8	0.684026	0.00982426	0.0250031	0	0.64205	0.0158519	0.0374268	0	2.18524	3.44249e-13	4.52018e-12	0	-0.047328	0.861264	0.917065	0	-0.9806	0.0014291	0.00328171	0	0.217884	0.413316	0.546505	0	0.340007	0.251159	0.554946	0	-0.307235	0.2723	0.575564	0	-0.55521	0.0415518	0.157471	0	0.294172	0.328215	0.576122	0	0.250463	0.395477	0.640946	0	-0.434201
RSc0125		hypothetical protein	X	9	0.743236	0.00470282	0.0132052	0	0.743628	0.00486742	0.0135015	0	1.61075	1.83499e-07	9.3592e-07	0	-0.334823	0.22202	0.32849	0	-0.937887	0.00210892	0.00467009	0	0.101782	0.701914	0.800074	0	0.399518	0.174211	0.460735	0	0.267825	0.32684	0.631099	0	0.0712535	0.7888	0.8985	0	0.745382	0.011194	0.0768454	0	0.291444	0.318815	0.570101	0	-0.381014
RSc0126		hypothetical protein	X	9	1.23576	0.00051077	0.00187631	0	0.563661	0.109108	0.188875	0	1.27393	0.00109316	0.00272289	0	0.586816	0.0952717	0.166767	0	-0.970411	0.0166703	0.0297816	0	0.692471	0.049578	0.102309	0	-0.0895273	0.820787	0.94525	0	0.90643	0.0103435	0.0796021	0	0.445305	0.204911	0.432074	0	0.76329	0.0498352	0.189721	0	1.95206	5.82084e-07	1.61729e-05	1	0.368163
RSc0127		hypothetical protein			1.39904	5.10481e-09	4.74531e-08		1.27994	1.37511e-07	1.03216e-06		0.36027	0.343568	0.428098		1.18474	1.30968e-06	8.85266e-06		0.500901	0.0571464	0.0897531		1.06914	1.00236e-05	5.60094e-05		0.376404	0.18146	0.469426		0.0859585	0.757886	0.905645		-0.0437928	0.866102	0.93649		-0.294556	0.348491	0.595671		0.187362	0.498339	0.728858		-0.331703
RSc0128		transcription regulator protein			-0.785642	0.00132713	0.00434515		-1.2265	1.01458e-06	6.53308e-06		-2.20168	2.76503e-09	1.9127e-08		-0.118345	0.624217	0.726245		-0.240483	0.368795	0.445163		-1.04982	2.08406e-05	0.000108384		-0.24145	0.374281	0.676592		0.51197	0.0340132	0.175258		0.781851	0.00103014	0.0121599		-0.391184	0.157089	0.377858		0.100498	0.705969	0.855086		-0.591024
RSc0129		hypothetical protein			-0.101992	0.686995	0.779535		-0.178659	0.48685	0.611503		-1.93997	3.86319e-05	0.000128833		0.810949	0.0010087	0.00351056		0.588361	0.0262464	0.0448651		0.243739	0.326097	0.455413		-0.582465	0.047716	0.219151		0.145932	0.576352	0.825329		0.72119	0.00316202	0.0268158		-0.288221	0.329555	0.576954		0.534613	0.0466607	0.171784		0.257631
RSc0130		hypothetical protein	X	1	3.50965	1.47366e-14	2.48692e-13	1	3.04835	1.92682e-10	2.25874e-09	1	1.56687	0.0767382	0.119647	0	4.13068	8.93818e-21	3.61324e-19	1	4.24066	5.68076e-21	2.51452e-19	1	3.72656	9.4454e-17	2.35153e-15	1	-0.575721	0.477702	0.757634	0	0.773896	0.251208	0.55409	0	0.537717	0.384534	0.61685	0	-0.394699	0.646284	0.825124	0	0.201274	0.76971	0.89314	0	0.264746
RSc0131		lipoprotein	X	5	0.612359	0.0177655	0.0417099	0	0.384739	0.146302	0.239581	0	-0.736613	0.0971716	0.147369	0	0.626179	0.0167679	0.0393493	0	0.740223	0.00661787	0.0130977	0	0.526147	0.0416768	0.0885479	0	0.116943	0.694175	0.882012	0	-1.09755	0.000697578	0.0115399	-1	-0.752689	0.00758942	0.0494394	0	-1.12667	0.00136327	0.0193874	-1	-0.154148	0.59953	0.793974	0	-0.785165
RSc0132		transcription regulator protein	X	5	-0.984837	0.000115189	0.000497097	0	-1.13093	1.06805e-05	5.69589e-05	0	-3.26502	8.57856e-19	2.28262e-17	-1	-0.758047	0.00292349	0.00892126	0	-1.79112	2.9316e-09	2.16809e-08	0	-1.18916	3.57897e-06	2.18952e-05	0	-0.13292	0.639712	0.853619	0	-0.303807	0.231245	0.532966	0	0.0550537	0.826658	0.917718	0	-0.748808	0.0100254	0.0719227	0	-0.699755	0.0152286	0.0774364	0	-1.28672
RSc0133		hypothetical protein	X	1	2.94727	1.10044e-08	9.7603e-08	1	3.16154	7.2e-10	7.8544e-09	1	3.96451	5.35894e-11	4.99076e-10	1	3.42281	1.01541e-11	1.4344e-10	1	3.82725	2.11974e-14	3.86238e-13	1	3.44561	3.63493e-12	5.39234e-11	1	-0.0667248	0.933702	0.977027	0	1.19705	0.0773052	0.290994	0	-0.36273	0.625062	0.802823	0	0.94133	0.196821	0.430316	0	-0.021568	0.978127	0.991109	0	-0.566859
RSc0134	metK	S-adenosylmethionine synthetase			-1.25307	2.55958e-06	1.55461e-05		-0.974387	0.000234537	0.000930071		-0.365033	0.228359	0.304378		-0.608382	0.0209788	0.0474809		0.301266	0.300943	0.376759		-0.492163	0.0606317	0.120711		-0.0963994	0.743067	0.907879		-0.199848	0.446367	0.736224		-0.0594468	0.820023	0.914795		0.570493	0.0497499	0.189539		-0.779296	0.00950976	0.0554166		0.924494
RSc0135		lipid A biosynthesis lauroyl acyltransferase			1.0808	0.000181059	0.000743912		1.01562	0.000515094	0.00186629		1.06401	0.00626674	0.0131699		0.722169	0.0153237	0.0366617		1.55499	2.10988e-07	1.06532e-06		0.716622	0.0142735	0.0362716		-0.534994	0.141544	0.409094		-0.106103	0.751336	0.903724		-0.221086	0.476558	0.691662		-0.619303	0.104048	0.296778		0.126157	0.700402	0.851521		1.60243
RSc0136		lipid A biosynthesis lauroyl acyltransferase	X	5	0.844007	0.00070269	0.00247988	0	0.955788	0.000132349	0.000557909	0	-0.221896	0.571345	0.647538	0	0.883027	0.000440158	0.00170012	0	1.91317	1.39108e-13	2.24944e-12	0	0.680106	0.00646992	0.0184976	0	-0.347061	0.245869	0.549423	0	-0.417416	0.146254	0.420533	0	-0.0463005	0.857894	0.933034	0	-0.482597	0.122443	0.324943	0	-0.319171	0.267177	0.519178	0	1.98746
RSc0137	dapF	diaminopimelate epimerase			0.221718	0.318954	0.441514		0.421834	0.0582376	0.111743		-1.20655	0.00221084	0.00517612		0.54297	0.0143901	0.0348593		1.27447	2.44182e-08	1.4939e-07		0.363791	0.0983245	0.179548		-0.13302	0.601555	0.83179		0.278104	0.233446	0.534122		0.577254	0.00805809	0.0513614		-0.466135	0.0863993	0.265264		0.452321	0.0585494	0.200854		1.01498
RSc0138		hypothetical protein			0.30619	0.207785	0.315981		0.431215	0.0765186	0.140751		0.450402	0.113494	0.168664		0.0477961	0.845061	0.906613		0.4687	0.080605	0.121402		0.213177	0.380562	0.513646		0.537905	0.0461038	0.216036		0.280017	0.254015	0.557348		0.270725	0.265125	0.497134		0.53448	0.0484401	0.18638		0.385781	0.152317	0.371845		1.40139
RSc0139	pyrE	orotate phosphoribosyltransferase			-0.299958	0.24086	0.353233		-0.277142	0.279661	0.40085		-0.335509	0.275056	0.357153		-0.789824	0.0023427	0.00729953		-0.559774	0.0528472	0.083735		-0.773571	0.00272598	0.00861115		-0.21133	0.463804	0.74784		0.1874	0.465554	0.753062		0.0534599	0.833617	0.921027		0.449042	0.113246	0.311211		-0.462194	0.109745	0.302912		0.209758
RSc0140		putative exodeoxyribonuclease III protein			0.503651	0.0380702	0.0794419		0.387049	0.115684	0.198017		0.538933	0.0913636	0.139783		0.199041	0.423964	0.54046		0.636153	0.0143166	0.0260297		0.438736	0.0706048	0.136935		-0.272353	0.337479	0.642997		-0.373066	0.165081	0.446051		-0.143051	0.564881	0.757341		0.340369	0.219896	0.459243		0.107438	0.690681	0.846883		1.25374
RSc0141		hypothetical protein	X	9	-0.222501	0.357549	0.482253	0	0.0384034	0.873701	0.917552	0	1.22983	8.33607e-06	3.16632e-05	0	-0.594526	0.0157778	0.0375031	0	-0.18883	0.480873	0.554531	0	-0.372158	0.124517	0.216826	0	0.120632	0.653828	0.860846	0	0.330633	0.174351	0.457193	0	-0.238499	0.323255	0.555967	0	0.447561	0.094719	0.280745	0	-0.090158	0.737254	0.871568	0	0.866919
RSc0142	argC	N-acetyl-gamma-glutamyl-phosphate reductase			-0.0089767	0.958172	0.972396		0.223115	0.192437	0.298509		-0.88744	4.47232e-05	0.000147872		0.604552	0.000409839	0.00160146		1.27152	1.02497e-11	1.22436e-10		0.723822	2.23446e-05	0.000115489		-0.100744	0.601315	0.831687		-0.177695	0.306465	0.609898		0.344818	0.0432687	0.161653		0.062598	0.745403	0.886411		0.625739	0.000898279	0.00877174		1.34167
RSc0143		hypothetical protein			0.0907675	0.745724	0.825137		0.360509	0.19441	0.300643		-0.104763	0.820683	0.85912		-0.470979	0.124505	0.207605		-0.278001	0.346456	0.423409		-0.291164	0.312978	0.44225		-0.165518	0.607082	0.833754		-0.11942	0.704472	0.880387		-0.274543	0.33959	0.573186		-0.572287	0.108523	0.304046		-0.225139	0.463089	0.701802		0.0739605
RSc0144		transcription regulator protein	X	7	1.27469	0.000135883	0.000577648	0	0.995823	0.00341191	0.00991249	0	-0.924786	0.134208	0.196087	0	1.24025	0.00024296	0.00100812	0	1.03983	0.00359338	0.00752962	0	0.854027	0.0115868	0.0302859	0	-0.240573	0.554938	0.806119	0	0.776281	0.0296246	0.161062	0	1.04125	0.00191118	0.0185906	1	0.162083	0.689855	0.852403	0	0.13474	0.724095	0.864341	0	-0.160347
RSc0145		putative transmembrane protein			0.684039	0.00931715	0.0239061		0.80272	0.00241993	0.00730481		0.786997	0.0432688	0.0724991		0.35821	0.195962	0.298614		0.568388	0.0387141	0.0637503		0.635191	0.0155415	0.0388654		-0.162911	0.607532	0.833865		0.0454539	0.881301	0.959864		-0.205774	0.466265	0.684626		0.133037	0.679937	0.845759		0.327398	0.257878	0.508776		1.4196
RSc0146		lipoprotein transmembrane	X	5	0.357911	0.179721	0.281473	0	-0.227114	0.411029	0.536962	0	-1.47775	0.00110002	0.00273862	0	0.341857	0.204691	0.30857	0	0.673851	0.0180945	0.0320525	0	-0.355282	0.194553	0.307771	0	-0.285277	0.356314	0.661707	0	0.299998	0.279511	0.580191	0	0.668298	0.0112588	0.0651938	0	-0.871396	0.00859315	0.0650828	0	-0.0650549	0.826844	0.927549	0	0.634372
RSc0147		putative signal peptide protein			0.854492	0.282006	0.401077		0.242409	0.788256	0.857668		1.31985	0.30122	0.384184		1.819	0.00977827	0.0251792		1.01044	0.17658	0.239617		0.607358	0.456384	0.587748		-0.645034	0.563944	0.812489		0.0907748	0.929603	0.976857		-0.708938	0.475643	0.691028		-0.285543	0.802791	0.918598		-0.136554	0.885638	0.953021		-0.789229
RSc0148		hypothetical protein	X	5	-0.660765	0.0378157	0.0790421	0	-1.20856	0.000570753	0.00204334	0	-0.872606	0.125575	0.185087	0	-0.406735	0.2019	0.3056	0	-0.417449	0.18278	0.246567	0	-1.18857	0.000396551	0.00157152	0	-1.01	0.0073075	0.065507	0	-1.20177	0.00190413	0.0245535	-1	0.76541	0.00484575	0.0359382	0	-1.17271	0.00441853	0.0413026	-1	0.0712072	0.819575	0.923573	0	-0.574752
RSc0149		transcription regulator protein	X	5	-0.997606	0.00146471	0.00474616	0	-1.17332	0.000236592	0.000935393	0	-2.69872	2.90875e-07	1.42297e-06	0	-0.621385	0.0460669	0.0918233	0	-0.553684	0.104091	0.15226	0	-0.809698	0.00898165	0.0243628	0	-0.839108	0.0181939	0.12055	0	-0.483908	0.12697	0.385787	0	-0.0126151	0.966653	0.981485	0	-1.09959	0.00278002	0.0310682	0	-0.536586	0.11881	0.318835	0	-0.647747
RSc0150		hypothetical protein	X	5	-0.459461	0.268968	0.386358	0	-1.04417	0.0222305	0.0500436	0	-1.94287	0.0311155	0.0542579	0	-0.289293	0.491332	0.604726	0	-0.411986	0.327499	0.403902	0	-1.18093	0.00820063	0.022582	0	-0.434152	0.355528	0.660983	0	-0.368406	0.419234	0.711261	0	0.389608	0.304043	0.535761	0	-0.245328	0.607385	0.798781	0	-0.622913	0.166078	0.391494	0	-1.51197
RSc0151		putative transmembrane protein	X	5	-0.115714	0.72989	0.813343	0	-0.688959	0.0621819	0.118452	0	-2.18948	0.00913002	0.0184545	0	0.691817	0.0279271	0.0608375	0	0.643507	0.042489	0.0691511	0	-0.314934	0.353562	0.485412	0	-1.25778	0.00386989	0.0438326	-1	-0.169617	0.651182	0.856216	0	1.209	3.45652e-05	0.00110454	1	-1.4509	0.00286304	0.0318023	-1	-0.152169	0.670192	0.839646	0	-1.17431
RSc0152		lipoprotein	X	5	0.991688	0.00016266	0.000673264	0	0.734761	0.0058849	0.0159199	0	1.2944	8.43372e-05	0.00026558	0	0.145588	0.596629	0.701289	0	-0.204095	0.490157	0.563557	0	0.853776	0.001175	0.00410618	0	-1.45986	2.83292e-05	0.00126078	-1	-1.62655	1.7223e-06	0.000135335	-1	-1.00052	0.000559901	0.0079766	-1	-0.83649	0.0142639	0.0892205	0	-0.917892	0.00398299	0.0283317	0	-0.915301
RSc0153		putative signal peptide protein	X	5	-0.169433	0.557178	0.670026	0	-0.135182	0.641083	0.745755	0	-0.269761	0.471605	0.553748	0	-0.340628	0.244685	0.355231	0	-1.13817	0.000621658	0.00154998	0	-0.142565	0.620513	0.732823	0	-0.36642	0.26459	0.570087	0	-0.764476	0.0124789	0.0899092	0	-0.7512	0.0105241	0.0624862	0	-0.882721	0.0104846	0.074055	0	-0.735881	0.0260683	0.115099	0	-2.00904
RSc0154	ampG	muropeptide transporter			0.230276	0.218729	0.328355		0.0952236	0.616358	0.726257		-0.911302	0.00207559	0.00489593		0.45166	0.016035	0.0380198		0.764592	0.000112866	0.000330193		0.0277005	0.882928	0.923147		-0.048074	0.820883	0.94525		0.146335	0.455506	0.743698		0.579615	0.00166242	0.0170619		-0.666378	0.00364181	0.0363556		0.339857	0.0951895	0.27671		0.565362
RSc0155		hypothetical protein	X	7	0.59392	0.0139242	0.0338612	0	0.284208	0.242226	0.358914	0	-1.78136	1.51385e-06	6.58578e-06	0	0.196771	0.419498	0.535989	0	0.71795	0.00651224	0.012909	0	-0.188711	0.439124	0.572261	0	0.0739508	0.785806	0.928512	0	1.00748	3.65679e-05	0.00137496	1	1.41043	5.6347e-09	1.57427e-06	1	0.444685	0.100646	0.291329	0	0.438343	0.100344	0.286234	0	0.457462
RSc0156		short chain dehydrogenase	X	9	4.09286	3.25287e-11	3.92295e-10	1	4.10038	3.30987e-11	4.22471e-10	1	2.81327	1.21578e-05	4.45314e-05	0	3.36939	2.36115e-08	2.07229e-07	1	1.63026	0.00813552	0.0158028	0	1.488	0.00984301	0.0262602	0	0.249807	0.696497	0.88407	0	0.349682	0.550239	0.810293	0	0.47684	0.404427	0.630656	0	-0.399347	0.550821	0.76275	0	0.591805	0.345372	0.595841	0	1.16571
RSc0157		hypothetical protein	X	1	6.02005	9.79392e-13	1.37965e-11	1	6.42837	6.4273e-14	1.11075e-12	1	6.89276	2.02247e-14	3.1884e-13	1	5.67422	9.91662e-12	1.40878e-10	1	2.27202	0.004559	0.00931242	0	4.35445	4.40557e-08	3.76796e-07	1	0.491607	0.56311	0.812298	0	0.783844	0.316911	0.618314	0	0.673602	0.375421	0.608255	0	0.61396	0.475973	0.709445	0	0.654259	0.429748	0.672173	0	2.53048
RSc0158		arginase	X	2	-0.3501	0.612217	0.717511	0	-0.869345	0.21106	0.32135	0	-3.74927	5.45819e-05	0.000177206	-1	0.132629	0.848081	0.907917	0	-4.1936	7.97045e-06	2.956e-05	-1	-2.46161	0.000768589	0.00281108	-1	-3.33508	0.000199189	0.00519028	-1	0.819877	0.237482	0.536835	0	1.40025	0.0461415	0.168114	0	-0.902582	0.257903	0.50077	0	-0.122233	0.87621	0.949058	0	-5.521
RSc0159		acetylornithine aminotransferase protein	X	2	-0.630398	0.349806	0.474044	0	-0.872969	0.197502	0.304861	0	-3.35862	0.000130328	0.000394118	-1	-0.128292	0.849418	0.908684	0	-4.76333	4.35051e-07	2.08171e-06	-1	-1.79647	0.00987258	0.0263112	-1	-2.78867	0.000985959	0.0167513	-1	0.344142	0.608729	0.843921	0	0.583056	0.386856	0.617619	0	-1.00034	0.19966	0.435048	0	-0.0423339	0.955702	0.980462	0	-5.58501
RSc0160		transcription regulator protein			0.736906	0.028069	0.0615072		0.5301	0.116847	0.199736		-0.608331	0.204908	0.278904		1.00558	0.00286049	0.00874492		-0.107376	0.773872	0.816405		0.051452	0.879401	0.920589		-0.857772	0.0330183	0.173844		0.0893033	0.798736	0.923727		0.778404	0.0200116	0.0968606		-0.862128	0.0366762	0.157215		-0.268954	0.480586	0.717384		-1.46192
RSc0161		transmembrane aldehyde dehydrogenase oxidoreductase protein	X	3	-2.20682	3.07038e-13	4.63691e-12	-1	-2.73212	1.95881e-18	5.13065e-17	-1	-3.48881	3.41308e-16	6.73113e-15	-1	-2.15286	1.30765e-12	2.10101e-11	-1	-3.52232	1.27491e-20	5.29877e-19	-1	-3.23836	3.07011e-24	1.47044e-22	-1	-0.700335	0.0327102	0.173157	0	-0.0845558	0.768254	0.908612	0	0.294341	0.302161	0.534324	0	-1.02171	0.00224413	0.0269734	0	-1.99338	1.00369e-08	4.20631e-07	-1	-4.03005
RSc0162		transcription regulator protein	X	5	-0.657167	0.0197873	0.0456888	0	-1.21697	4.29891e-05	0.00020186	0	-3.57901	2.61712e-08	1.53576e-07	-1	0.126326	0.645117	0.745814	0	-0.171814	0.564308	0.632896	0	-0.504333	0.0697668	0.135571	0	-0.533921	0.0911144	0.320206	0	-0.116613	0.683731	0.868875	0	0.511737	0.0552545	0.189301	0	-1.45604	4.40568e-05	0.00219368	-1	-0.330577	0.279754	0.532871	0	-1.13151
RSc0163		lipoprotein	X	9	0.925087	0.000189497	0.000771646	0	0.626658	0.0130694	0.0319116	0	-0.217312	0.568768	0.645091	0	0.795968	0.00156903	0.00518781	0	0.173423	0.525254	0.595738	0	0.793592	0.00138239	0.00474422	0	-0.176554	0.545869	0.800267	0	0.795439	0.00204346	0.0255002	1	0.822064	0.000907113	0.0110725	0	-0.261681	0.390454	0.635878	0	0.304963	0.270005	0.523459	0	-0.3309
RSc0164		ABC transporter ATP-binding protein			-0.348095	0.202433	0.309527		-0.435039	0.117186	0.2		-2.1476	2.8154e-05	9.59908e-05		0.232695	0.387254	0.505012		-0.582966	0.050916	0.0810819		-0.291112	0.28275	0.40943		-0.710383	0.0246393	0.144587		-0.00868397	0.975374	0.994557		0.564424	0.0311973	0.129769		-0.54693	0.0898883	0.271767		-0.0075011	0.979865	0.991896		-1.05102
RSc0165		hypothetical protein			0.477886	0.041105	0.0845815		0.545197	0.0203572	0.0464503		0.941191	0.00124208	0.00305599		-0.134089	0.578616	0.684834		-0.629054	0.0177732	0.03155		0.239167	0.308561	0.437256		-0.109045	0.683882	0.877431		0.0769879	0.753508	0.904065		0.169027	0.47233	0.689049		0.546535	0.0373695	0.158622		0.163286	0.52952	0.754219		-0.362123
RSc0166		outer membrane channel lipoprotein	X	5	-0.0124919	0.968543	0.979056	0	-0.622074	0.0601032	0.11484	0	-2.14595	0.000333629	0.000919354	0	0.734669	0.0183537	0.0424566	0	0.0213822	0.949921	0.961737	0	-0.400987	0.211527	0.327515	0	-0.582719	0.113233	0.362705	0	0.107129	0.743592	0.89919	0	1.17125	0.000129946	0.00285446	1	-1.1106	0.0055392	0.0483153	-1	-0.0749318	0.83055	0.929218	0	-1.74127
RSc0167		hypothetical protein			0.117309	0.638455	0.739643		0.369771	0.138788	0.229216		1.37692	1.12827e-06	4.98602e-06		-0.587436	0.0211022	0.0476957		-1.34846	4.15813e-06	1.62103e-05		-0.049216	0.843886	0.895528		0.561548	0.0420957	0.202389		0.202994	0.42157	0.71364		-0.19701	0.431481	0.655461		0.542475	0.050648	0.191223		0.267821	0.333418	0.584654		-0.157375
RSc0168		hypothetical conserved protein	X	5	2.38699	8.80936e-20	2.34244e-18	0	2.40876	4.66317e-20	1.40067e-18	0	3.57903	6.17023e-35	9.40306e-33	1	1.81447	2.97408e-12	4.53231e-11	0	0.568654	0.0437483	0.0709024	0	2.1002	7.41255e-16	1.65679e-14	0	0.770138	0.00676252	0.062516	0	-0.00514721	0.984714	0.996268	0	-0.278352	0.289509	0.522668	0	0.413072	0.156706	0.37743	0	0.588041	0.0383752	0.15196	0	2.08252
RSc0169		putative transmembrane oxidoreductase protein			1.15803	1.00385e-06	6.53085e-06		1.61326	9.11935e-12	1.22952e-10		2.69908	1.21411e-23	6.23035e-22		0.89866	0.000179592	0.000769308		1.38661	4.17276e-08	2.4176e-07		1.12444	1.97355e-06	1.28396e-05		0.718693	0.00638129	0.0602698		-0.38165	0.150686	0.428135		-0.143856	0.559063	0.752953		0.482464	0.0769595	0.249376		0.79981	0.00204625	0.0166784		2.12995
RSc0171		short chain dehydrogenase	X	1	3.05479	6.49793e-28	3.4398e-26	1	2.87172	3.90232e-24	1.64914e-22	0	3.27141	6.31698e-21	2.35319e-19	1	2.43578	7.47328e-17	2.04256e-15	0	2.86598	9.81574e-23	5.14201e-21	1	2.65564	7.74186e-21	2.74182e-19	1	0.144854	0.713074	0.894054	0	0.182387	0.643767	0.856216	0	0.300173	0.385738	0.617402	0	-0.214809	0.627182	0.814433	0	0.617266	0.0815585	0.251559	0	2.55192
RSc0172		hypothetical protein			1.12957	2.70469e-06	1.63288e-05		1.02659	2.52336e-05	0.000125024		0.140946	0.706793	0.765388		1.10998	5.13026e-06	3.08983e-05		2.03272	3.98499e-16	9.82379e-15		0.999774	3.36775e-05	0.000167522		0.411618	0.135847	0.400219		0.155568	0.563297	0.817318		0.333365	0.17974	0.400752		0.105313	0.718684	0.872167		0.297167	0.272171	0.526238		2.33395
RSc0173		hypothetical protein	X	6	1.21764	0.000156258	0.000648368	0	1.38727	1.72934e-05	8.87336e-05	0	1.92338	5.05405e-07	2.38655e-06	0	1.05805	0.0011447	0.00391081	0	2.06861	1.38499e-09	1.10382e-08	0	1.25182	9.78329e-05	0.000441653	0	1.17621	0.00085756	0.0152931	1	0.0907305	0.795091	0.922594	0	0.300607	0.361095	0.594876	0	0.802048	0.0274596	0.133652	0	0.681628	0.0542166	0.190535	0	3.01795
RSc0174		2-dehydropantoate 2-reductase	X	5	0.604379	0.0746612	0.139115	0	0.54894	0.114848	0.19699	0	-0.0388569	0.950583	0.963031	0	1.097	0.000883875	0.00313029	0	1.12557	0.000709498	0.00174563	0	-0.199896	0.585896	0.702042	0	-0.202371	0.621528	0.844546	0	0.296012	0.44395	0.735868	0	1.10164	0.000587968	0.00819084	1	-0.957902	0.0552338	0.201131	0	0.420294	0.252599	0.50319	0	-0.10966
RSc0175	ttcA	tRNA 2-thiocytidine biosynthesis protein TtcA			-0.0984085	0.673794	0.769062		0.0855683	0.714774	0.803082		0.144982	0.62864	0.698196		0.161578	0.489585	0.603314		0.816299	0.00101038	0.00240346		0.143102	0.536519	0.660664		-0.151658	0.565851	0.813486		0.284368	0.232011	0.533583		0.328833	0.153457	0.362828		0.724229	0.00468679	0.0430107		0.469621	0.0629425	0.210213		1.58905
RSc0176		lipoprotein	X	5	-0.552453	0.0495086	0.0987399	0	-0.705243	0.0146612	0.0350266	0	-1.98747	0.000212024	0.000611745	0	0.0837512	0.759734	0.83769	0	0.224599	0.434426	0.508787	0	-0.376515	0.172581	0.280243	0	-1.16941	0.000497349	0.0105127	-1	-0.390234	0.188432	0.477633	0	0.00181926	0.994518	0.99829	0	-1.19371	0.000738674	0.013173	-1	-0.238648	0.42836	0.671097	0	-1.77076
RSc0177	glmU	UDP-N-acetylglucosamine pyrophosphorylase protein	X	5	-1.37472	1.92963e-12	2.63699e-11	0	-1.40271	9.28578e-13	1.39815e-11	0	-1.84631	9.14161e-13	1.12679e-11	0	-1.00408	2.17516e-07	1.66497e-06	0	-0.545362	0.0108064	0.0203388	0	-1.18775	8.56384e-10	9.38291e-09	0	-0.349113	0.103657	0.34386	0	-0.524673	0.00653453	0.0594253	0	-0.117508	0.533656	0.733667	0	-0.7046	0.00130566	0.0189773	0	-0.56864	0.00821058	0.0494503	0	-0.164844
RSc0178	glmS	D-fructose-6-phosphate amidotransferase	X	9	-0.470995	0.038426	0.0799464	0	-0.226575	0.318518	0.442747	0	0.448285	0.0925927	0.141535	0	0.405859	0.0713769	0.131245	0	0.280916	0.257203	0.330121	0	0.0449067	0.841764	0.89403	0	1.04671	2.11098e-05	0.00102471	1	0.420774	0.0640292	0.26031	0	0.0558133	0.803964	0.906126	0	0.18028	0.476425	0.709523	0	0.474366	0.0558421	0.194346	0	1.60231
RSc0179		hypothetical protein	X	6	1.83094	0.00039326	0.001487	0	2.14805	3.58857e-05	0.000171223	0	3.03049	1.62623e-07	8.38801e-07	0	1.1782	0.0229803	0.0513179	0	2.19857	7.36973e-05	0.000223807	0	1.01439	0.0491862	0.101668	0	0.130441	0.823688	0.945601	0	0.729747	0.169873	0.453686	0	-0.0424269	0.935959	0.968487	0	0.819563	0.156115	0.37666	0	0.534671	0.34755	0.597958	0	3.41197
RSc0181		putative zinc-containing alcohol dehydrogenase (ADH-HT). oxidoreductase protein			0.0227654	0.942454	0.963334		0.162557	0.607591	0.718621		1.01756	0.0105336	0.0209713		-0.908534	0.00820118	0.0217186		-1.45768	8.78678e-05	0.000262559		-0.258833	0.417233	0.550437		-0.305746	0.398132	0.697479		-0.0416025	0.901028	0.967946		-0.620879	0.0569679	0.192606		0.449076	0.2009	0.436425		-0.040389	0.907011	0.960799		-0.924038
RSc0182		hypothetical protein	X	9	0.589837	0.0690716	0.130342	0	0.768596	0.0180265	0.041719	0	1.92776	4.02885e-07	1.92413e-06	0	-0.3122	0.361436	0.478206	0	-0.37257	0.308032	0.384104	0	0.0243593	0.941171	0.961241	0	0.672052	0.0600483	0.251234	0	0.060143	0.862038	0.95258	0	-0.0741305	0.823026	0.916285	0	0.671729	0.0658134	0.224695	0	0.0355308	0.92238	0.965645	0	0.209701
RSc0183		hypothetical protein	X	6	1.1352	0.0450692	0.0912187	0	1.80174	0.00156436	0.00495103	0	2.6211	4.18864e-05	0.000139133	0	0.587488	0.303365	0.418667	0	3.14728	4.85397e-07	2.30506e-06	1	0.48497	0.392635	0.525799	0	0.458385	0.467837	0.749198	0	-0.018664	0.974573	0.993941	0	-0.209146	0.715744	0.869438	0	0.646176	0.30971	0.555126	0	-0.655378	0.317701	0.569597	0	4.22925
RSc0184		hypothetical protein	X	6	-0.0567367	0.908234	0.937502	0	0.65655	0.18032	0.283296	0	1.53217	0.00627677	0.0131854	0	-0.280874	0.57232	0.679455	0	2.43094	6.54989e-06	2.47293e-05	0	-0.369054	0.455347	0.586863	0	-0.100358	0.856272	0.95103	0	-0.228125	0.65084	0.856216	0	-0.231605	0.638526	0.812743	0	0.654859	0.228992	0.467181	0	-0.279262	0.613337	0.804333	0	4.08484
RSc0185		hypothetical protein	X	9	0.14628	0.752243	0.830705	0	0.789457	0.089255	0.159454	0	1.81615	0.000479151	0.00127969	0	-0.654337	0.164187	0.258434	0	0.246764	0.63205	0.693861	0	-0.00522413	0.990999	0.993766	0	0.0461973	0.929162	0.976014	0	0.194476	0.677152	0.864094	0	-0.0865656	0.851916	0.930946	0	0.760628	0.138266	0.35207	0	-0.298066	0.568825	0.780548	0	1.78557
RSc0186		hypothetical protein			-0.385507	0.231412	0.342587		0.33492	0.292529	0.415456		1.3688	0.000195684	0.000570159		-0.729777	0.0272089	0.0595446		-1.003	0.00638426	0.0126703		-0.439227	0.172422	0.280075		-0.159647	0.656525	0.862073		-0.203503	0.535659	0.800228		-0.583371	0.0710165	0.22123		0.467428	0.18898	0.417933		-0.31194	0.385876	0.632933		-0.355462
RSc0187		hypothetical protein	X	5	-1.24067	8.81017e-05	0.000387632	0	-0.00850925	0.977483	0.986309	0	0.773266	0.0331781	0.0574165	0	-1.88802	2.14635e-08	1.90707e-07	-1	-2.19488	3.7274e-09	2.6903e-08	0	-1.16526	0.000203015	0.0008623	0	-0.990538	0.00537266	0.0550627	0	-0.813203	0.0117622	0.086926	0	-0.707967	0.0208785	0.0992417	0	0.497589	0.135609	0.34712	0	-1.00077	0.00426495	0.029584	0	-1.28124
RSc0188		hypothetical protein			0.885195	0.116738	0.199077		1.66724	0.00201886	0.00621086		2.05045	0.00363001	0.00806687		1.14813	0.0415882	0.0843705		0.329888	0.585169	0.651065		0.783285	0.165554	0.271462		0.401163	0.539408	0.79713		0.923224	0.127727	0.386951		0.422562	0.468298	0.68621		0.965821	0.132528	0.341864		0.443197	0.476809	0.714333		-0.462031
RSc0189		hypothetical protein	X	8	0.997788	0.0026726	0.00804821	0	1.39756	2.85235e-05	0.000139673	0	1.40288	0.000261586	0.000738507	0	0.24785	0.461489	0.578471	0	-0.437997	0.243071	0.314648	0	0.389922	0.241377	0.361814	0	0.621985	0.0908369	0.319901	0	0.970519	0.00393055	0.0404228	1	0.500474	0.132063	0.332025	0	1.26229	0.000546807	0.0107418	1	0.625379	0.0869549	0.262325	0	0.233834
RSc0190		transcription regulator protein	X	9	1.09992	0.000670121	0.00238334	0	1.99223	1.81536e-10	2.13805e-09	0	1.72326	4.72878e-05	0.000155432	0	0.428724	0.216105	0.32125	0	-0.508388	0.177491	0.240547	0	0.418743	0.213418	0.32953	0	0.208805	0.586792	0.82541	0	-0.0648847	0.866449	0.954593	0	0.178383	0.602866	0.786259	0	1.50791	1.94376e-05	0.00132097	1	0.231445	0.529084	0.75397	0	-0.0454481
RSc0191		transmembrane two component system sensor kinase transcription regulator protein	X	9	0.569267	0.0231606	0.0522778	0	0.713498	0.00450237	0.0126353	0	1.20935	1.64094e-05	5.86099e-05	0	-0.299712	0.233991	0.343173	0	-1.69425	1.49523e-08	9.64039e-08	0	0.0648828	0.795579	0.863393	0	0.450448	0.105639	0.347592	0	-0.188966	0.453867	0.741552	0	-0.0294211	0.906473	0.957564	0	0.668299	0.0163091	0.0964636	0	0.170456	0.542515	0.764308	0	-1.02258
RSc0192		response regulator transcription regulator protein			0.517025	0.0703709	0.132297		0.592366	0.0384733	0.0790692		1.75114	5.11169e-08	2.86905e-07		-0.67853	0.0197835	0.0452028		-1.98076	1.17877e-08	7.75885e-08		-0.221651	0.439942	0.573029		0.118746	0.710652	0.893266		-0.131335	0.650279	0.856216		-0.335741	0.242337	0.474703		0.592394	0.0624177	0.216759		-0.159374	0.620649	0.808397		-1.29749
RSc0193		hypothetical conserved protein	X	9	0.780675	0.114882	0.196711	0	1.26627	0.0110077	0.0275686	0	2.5897	3.74694e-06	1.50626e-05	0	-0.290196	0.563379	0.671382	0	1.32148	0.0149666	0.0270744	0	-0.0202231	0.967484	0.978969	0	-0.0331006	0.952959	0.982861	0	0.440377	0.379363	0.679615	0	0.46148	0.350943	0.585371	0	0.988062	0.0709821	0.236403	0	0.187381	0.734454	0.869894	0	2.69657
RSc0194		zinc-dependent alcohol dehydrogenase oxidoreductase protein			-0.0888386	0.771292	0.846905		0.109606	0.719908	0.806506		1.14307	0.000836011	0.00213633		-1.11534	0.00035109	0.00140381		-1.52101	2.68492e-05	9.0257e-05		-0.772776	0.0123061	0.0319008		0.242687	0.476357	0.757621		-0.349973	0.255957	0.559506		-0.425253	0.165209	0.381293		0.487814	0.151315	0.37102		-0.538988	0.121485	0.322742		-0.716662
RSc0195		hypothetical protein	X	9	0.168971	0.511957	0.629187	0	0.449157	0.0816391	0.148164	0	1.18661	4.49647e-05	0.000148573	0	-0.610129	0.0195055	0.0447505	0	-1.61799	1.35167e-07	7.1104e-07	0	-0.452664	0.0807009	0.153149	0	0.154488	0.591811	0.826787	0	-0.0374903	0.88533	0.960305	0	-0.222414	0.389048	0.619153	0	0.503515	0.079488	0.253484	0	-0.373902	0.20079	0.43865	0	-1.07439
RSc0196		putative cytochrome c1 signal peptide protein	X	5	0.31662	0.31174	0.433677	0	0.551709	0.0783703	0.143422	0	1.52814	1.52401e-05	5.49015e-05	0	-0.991724	0.00210252	0.00665424	0	-1.81219	1.54056e-06	6.55457e-06	0	-0.109471	0.727442	0.820616	0	-0.381305	0.28503	0.591343	0	-0.698783	0.0302582	0.163776	0	-0.42512	0.177325	0.397932	0	0.177458	0.613953	0.804474	0	-0.256483	0.467813	0.707133	0	-1.85993
RSc0197		putative cytochrome C signal peptide protein	X	9	1.01821	0.000944681	0.00322307	0	1.08514	0.00043876	0.00162483	0	0.881264	0.01511	0.0286424	0	-0.0823015	0.79228	0.864102	0	-1.62417	1.05063e-05	3.8204e-05	0	0.488411	0.11261	0.200776	0	0.237985	0.489977	0.765009	0	0.31987	0.307246	0.610246	0	0.204665	0.50691	0.71228	0	0.776448	0.0230962	0.121243	0	0.410155	0.228658	0.473805	0	-1.85709
RSc0198		hypothetical protein	X	9	1.40001	2.51736e-05	0.000126219	0	1.87029	2.25529e-08	1.9062e-07	0	3.41762	5.12025e-20	1.67206e-18	1	0.535886	0.110599	0.188329	0	0.365124	0.317121	0.393487	0	1.04308	0.00167307	0.00560926	0	0.419577	0.258505	0.562779	0	-0.332184	0.347838	0.652715	0	-0.220963	0.514289	0.719233	0	0.538089	0.150276	0.369374	0	0.34965	0.342399	0.593475	0	0.765998
RSc0199		cytochrome B561 cytochrome transmembrane protein	X	8	1.45372	8.52076e-05	0.000376546	0	1.76207	2.1617e-06	1.32737e-05	0	2.73082	5.15607e-11	4.82865e-10	0	0.515056	0.16779	0.2632	0	0.945415	0.0185839	0.0328155	0	0.966041	0.00888805	0.0241671	0	0.728225	0.0749865	0.285471	0	0.102871	0.788973	0.920411	0	0.503769	0.173843	0.393814	0	1.08221	0.00807501	0.0628626	0	0.404222	0.323409	0.573694	0	1.53942
RSc0200		putative small HEAT shock protein	X	6	0.371001	0.478222	0.599595	0	1.81737	0.000604239	0.00215206	0	2.56996	1.16906e-05	4.3008e-05	0	0.0136709	0.979274	0.992897	0	2.67306	4.56011e-06	1.76678e-05	1	0.257588	0.621769	0.733492	0	0.114941	0.843789	0.950685	0	-0.211538	0.693791	0.875333	0	-0.663339	0.21224	0.440272	0	0.209233	0.723077	0.874965	0	0.20637	0.722902	0.863558	0	3.90112
RSc0201		hypothetical protein	X	8	0.843963	0.101814	0.178484	0	2.45523	4.73841e-06	2.72961e-05	0	2.07723	0.000312037	0.000866502	0	1.07299	0.0382603	0.0786636	0	1.55443	0.00591594	0.0118201	0	1.26363	0.0149623	0.0377359	0	0.416774	0.466433	0.749198	0	0.739496	0.154524	0.431723	0	0.220901	0.667733	0.835123	0	0.937975	0.0994059	0.289301	0	1.04754	0.063991	0.212697	0	2.37836
RSc0202		phosphoribosylpyrophosphate synthetase	X	8	1.70549	0.00233054	0.00717277	0	3.86724	1.12028e-11	1.49837e-10	1	2.95062	3.81624e-06	1.52923e-05	0	1.51504	0.00748277	0.0201234	0	2.08623	0.000443639	0.00114004	0	2.09341	0.000172963	0.000744081	0	0.563361	0.374704	0.67662	0	0.0925855	0.883749	0.959864	0	-0.0617451	0.917203	0.96115	0	1.01691	0.114959	0.313348	0	1.2364	0.0435026	0.165063	0	2.14773
RSc0203		hypothetical protein	X	6	0.373079	0.539762	0.654088	0	2.06911	0.000570867	0.00204334	0	1.58022	0.0283225	0.0500646	0	0.164437	0.790661	0.862898	0	1.3539	0.0353252	0.0586112	0	-0.211428	0.733573	0.824942	0	-0.929664	0.205963	0.503542	0	-0.0599786	0.926263	0.976857	0	-1.06812	0.100574	0.28262	0	0.0512482	0.942932	0.975113	0	-0.210331	0.758187	0.884895	0	2.74856
RSc0204	deoA	thymidine phosphorylase	X	7	0.683631	0.000291122	0.00113851	0	1.26998	2.54414e-11	3.27224e-10	0	2.19304	2.19963e-25	1.43662e-23	0	0.54163	0.0041131	0.0119152	0	0.334918	0.108703	0.158042	0	1.08445	1.07288e-08	1.0085e-07	0	1.28339	6.61976e-10	2.90088e-07	1	0.586846	0.00194343	0.0248636	0	0.130541	0.488405	0.699171	0	0.631638	0.002505	0.0288275	0	-0.00317222	0.987997	0.995918	0	0.521871
RSc0205		transcription regulator protein			-0.0604306	0.798044	0.866443		0.200848	0.394704	0.520715		1.85363	3.44141e-12	3.85177e-11		-0.706719	0.0036635	0.010793		-1.47011	1.2749e-07	6.74892e-07		-0.277926	0.241151	0.361623		0.163177	0.534907	0.793758		-0.436341	0.0749467	0.285536		-0.723002	0.00261863	0.0232259		0.258593	0.328664	0.576509		-0.225992	0.393269	0.638894		-0.785457
RSc0206		putative signal peptide protein			0.16685	0.578099	0.687754		0.380876	0.204124	0.313351		2.10174	9.2082e-10	6.97411e-09		-0.535987	0.100341	0.173886		-0.560737	0.089028	0.132776		0.310298	0.293524	0.421031		0.310943	0.347646	0.652599		-0.635211	0.0711116	0.277871		-0.352987	0.255292	0.488533		0.673291	0.0409361	0.166694		-0.364843	0.279803	0.532871		-0.732561
RSc0207		putative transporter transmembrane protein			-0.211963	0.42523	0.549879		0.0965444	0.713999	0.802392		1.29382	6.46743e-05	0.000207693		-0.68445	0.0157203	0.0374149		-0.730224	0.0118048	0.0219551		-0.0070702	0.978375	0.985298		0.619542	0.0259572	0.149529		0.0830574	0.765147	0.907958		-0.238458	0.366812	0.600263		0.275215	0.351725	0.598202		0.176933	0.527883	0.75315		-0.0831415
RSc0208	tISRso1	ISRSO1-transposase protein	X	9	-0.0433187	0.87512	0.915155	0	0.0808521	0.770432	0.843383	0	1.91165	1.38625e-09	1.01477e-08	0	-0.590487	0.0441073	0.0885846	0	-0.611765	0.0435824	0.0707019	0	-0.151341	0.583477	0.69981	0	-0.301952	0.33785	0.643336	0	0.174677	0.543815	0.805788	0	-0.342959	0.219358	0.448162	0	0.737585	0.0136697	0.0866432	0	0.400505	0.170178	0.397004	0	0.389159
RSc0209		hypothetical conserved protein	X	9	2.54224	2.18097e-13	3.36445e-12	0	2.25543	5.4645e-10	6.03977e-09	0	4.01798	5.67863e-25	3.39974e-23	1	1.78879	3.68666e-06	2.28328e-05	0	1.77555	2.31171e-06	9.51357e-06	0	2.19806	7.82579e-10	8.64965e-09	0	-0.38003	0.502614	0.772197	0	-1.30899	0.0537435	0.235637	0	-0.940049	0.0829016	0.245966	0	-1.1991	0.0820884	0.257371	0	-0.476908	0.365127	0.613506	0	-0.862964
RSc0210		hypothetical protein	X	9	0.463116	0.0178156	0.0417926	0	0.588409	0.00266888	0.00795131	0	1.06825	4.45059e-06	1.76236e-05	0	-0.367796	0.0684714	0.12683	0	-0.632119	0.00444375	0.0091066	0	0.190021	0.332498	0.462094	0	0.368528	0.0907054	0.319709	0	0.00086672	0.996611	0.998414	0	0.0995401	0.612317	0.793236	0	1.15205	7.92442e-08	3.6229e-05	1	0.857	5.65088e-05	0.000888071	0	7.13957e-05
RSc0211		hypothetical conserved protein			0.0201341	0.933662	0.955707		-0.211317	0.396754	0.522596		-0.201396	0.587257	0.660696		-0.528647	0.0402097	0.0821343		-0.451175	0.0875002	0.130692		-0.340394	0.167112	0.273303		-0.227984	0.409117	0.706057		-0.621718	0.0238765	0.140279		-0.615105	0.0144477	0.0770491		0.0825975	0.766867	0.899937		-0.73018	0.00902528	0.0535215		-0.0560488
RSc0212		putative aspartate racemase protein	X	5	-0.674861	0.00952678	0.0243446	0	-0.690213	0.00894983	0.0230894	0	1.39586	2.54664e-06	1.05669e-05	0	-1.25791	5.49624e-06	3.27495e-05	0	-1.60803	6.94393e-08	3.85868e-07	0	-0.97807	0.000212374	0.000895248	0	-0.419917	0.148672	0.419386	0	-0.271664	0.309534	0.611725	0	-0.340975	0.180207	0.400763	0	0.668896	0.0153078	0.0937507	0	-0.751637	0.00910739	0.0537803	0	-1.01577
RSc0213		glutamine amidotransferase	X	5	-0.269311	0.420442	0.545511	0	0.509492	0.10947	0.189314	0	1.0966	0.00984273	0.0197365	0	-1.35568	0.000494594	0.0018758	0	-0.874325	0.0163068	0.0292151	0	-0.724775	0.0363627	0.0792323	0	-0.488591	0.204514	0.502202	0	0.159296	0.647374	0.856216	0	-0.115811	0.723131	0.873169	0	0.897165	0.00990733	0.0713701	0	-1.57307	0.000135401	0.00184036	-1	-1.02671
RSc0214		transcription regulator protein	X	9	1.14152	7.26494e-06	4.04153e-05	0	1.56779	7.59616e-10	8.26863e-09	0	3.40291	5.33341e-33	6.54188e-31	1	0.0334062	0.899643	0.94394	0	-0.418529	0.147809	0.205739	0	0.327175	0.204846	0.319532	0	0.39289	0.171326	0.457904	0	-0.0981849	0.721074	0.888577	0	-0.408405	0.124249	0.319929	0	0.634296	0.0280357	0.134791	0	-0.345824	0.239513	0.485744	0	-0.512893
RSc0215		short chain dehydrogenase	X	3	-2.65184	5.20587e-21	1.52211e-19	-1	-2.54197	1.55831e-19	4.5299e-18	-1	-2.16769	9.90007e-11	8.90653e-10	0	-3.36547	1.75305e-30	1.59593e-28	-1	-4.90697	7.26841e-39	1.46211e-36	-1	-3.69029	1.8617e-35	2.22916e-33	-1	-0.242637	0.41428	0.710367	0	0.708198	0.00732689	0.0638628	0	0.806129	0.00227531	0.0210728	0	1.1692	5.91809e-05	0.00265733	1	-1.9806	5.79517e-10	2.69851e-08	-1	-3.74743
RSc0216		transport transmembrane protein	X	3	-2.19074	1.74414e-12	2.40969e-11	-1	-2.52611	5.4546e-15	1.05492e-13	-1	-1.902	1.24149e-05	4.53082e-05	0	-2.05582	4.61433e-11	5.99624e-10	-1	-2.63075	1.90511e-13	2.9754e-12	0	-2.89571	6.3492e-19	1.87824e-17	-1	0.245569	0.432768	0.724728	0	1.44928	2.63114e-07	3.07721e-05	1	1.85778	3.84103e-11	3.05386e-08	1	1.24718	4.64322e-05	0.00222651	1	-1.83723	1.00609e-07	3.35074e-06	-1	-3.52107
RSc0217		oxidoreductase transmembrane protein	X	3	-2.37441	1.14423e-15	2.15666e-14	-1	-2.789	1.08919e-19	3.18462e-18	-1	-1.18713	0.000971676	0.00244084	0	-2.87734	1.5678e-20	6.15973e-19	-1	-3.59623	9.73745e-23	5.14201e-21	-1	-3.50059	4.64146e-28	3.15431e-26	-1	0.98744	0.000972494	0.0166865	1	1.86494	1.68449e-11	7.05941e-09	1	1.70987	5.15142e-10	2.52433e-07	1	2.28562	2.45212e-14	1.23317e-10	1	-2.52318	2.76615e-13	2.14015e-11	-1	-3.33638
RSc0218		hypothetical protein	X	3	-4.64415	9.3875e-31	6.64926e-29	-1	-4.39816	2.26647e-28	1.42476e-26	-1	-0.648665	0.101587	0.153142	0	-5.3549	1.80191e-37	3.35623e-35	-1	-7.58814	1.21509e-41	3.05534e-39	-1	-5.82193	3.63974e-42	6.10142e-40	-1	-0.412767	0.290239	0.599088	0	-0.651107	0.0600473	0.252374	0	0.0655473	0.849057	0.929858	0	0.653899	0.0877143	0.267343	0	-3.82507	9.07268e-17	1.16991e-14	-1	-7.98922
RSc0219		putative acylphosphatase protein	X	3	-2.67361	1.44775e-20	4.0903e-19	-1	-3.06948	3.47065e-25	1.63121e-23	-1	-4.2967	6.53296e-22	2.69297e-20	-1	-2.55914	6.8998e-19	2.26792e-17	-1	-3.18331	1.64386e-20	6.66693e-19	-1	-3.38875	9.97385e-30	7.71669e-28	-1	-0.811693	0.00776311	0.0687336	0	0.133859	0.613327	0.846823	0	0.551701	0.0362073	0.144284	0	-0.652188	0.0319909	0.144678	0	-2.46481	8.68392e-14	7.04378e-12	-1	-3.56231
RSc0220		hypothetical protein			-0.734736	0.00950511	0.0243016		-0.742595	0.00905446	0.0233154		-1.82962	2.6331e-06	1.08808e-05		-1.31312	6.35155e-06	3.72283e-05		-2.50835	8.28237e-13	1.1969e-11		-1.44674	5.94789e-07	4.23083e-06		-0.320996	0.311511	0.616525		-0.295843	0.297931	0.601271		-0.0930032	0.73937	0.884675		-0.0204901	0.948365	0.976746		-0.840751	0.00929453	0.0545417		-1.70612
RSc0221		hypothetical protein	X	3	-1.6354	7.29489e-08	5.79558e-07	0	-2.07163	2.04824e-11	2.66165e-10	-1	-4.38347	8.92948e-23	3.93915e-21	-1	-1.61689	1.07827e-07	8.53955e-07	0	-2.58776	2.20894e-12	2.93882e-11	0	-2.20596	1.13043e-12	1.82796e-11	-1	-0.144588	0.663655	0.865065	0	0.0729136	0.805056	0.925258	0	0.528601	0.0734412	0.226032	0	-0.830685	0.0147814	0.091659	0	-1.91371	7.94458e-08	2.71791e-06	-1	-3.37566
RSc0222	rtcR	TRANSCRIPTION REGULATOR SIGMA-54 INTERACTING PROTEIN			0.166691	0.379588	0.502636		0.086446	0.652506	0.754704		-1.22617	7.47598e-05	0.000237653		-0.127908	0.511206	0.622935		-0.302773	0.148161	0.206114		-0.230713	0.230008	0.349225		-0.221785	0.307599	0.613369		0.420325	0.0308427	0.165049		0.373685	0.0465016	0.168363		0.186351	0.388299	0.633394		-0.11118	0.598747	0.793974		0.0189005
RSc0223		hypothetical protein	X	5	-0.288248	0.383753	0.506534	0	-0.0307962	0.92552	0.955967	0	1.33236	0.000844702	0.00215525	0	-0.207686	0.536418	0.646452	0	-0.693812	0.0541537	0.0854262	0	-0.206824	0.527735	0.653368	0	-1.01798	0.0104098	0.0852618	0	-1.26348	0.00133884	0.0189597	-1	0.241224	0.448307	0.669797	0	-0.691413	0.0856123	0.263652	0	-0.0132197	0.970527	0.987612	0	-1.66882
RSc0224	rtcB	RTCB PROTEIN			0.0067051	0.975559	0.983578		0.119161	0.58648	0.70195		0.154754	0.546107	0.624357		-0.373274	0.0911008	0.160471		-1.19664	2.70628e-06	1.10067e-05		-0.129521	0.554311	0.676149		0.112475	0.645877	0.856355		0.105523	0.632442	0.852817		0.060021	0.783626	0.89525		0.236817	0.334123	0.582661		0.0293755	0.90446	0.960008		-0.79859
RSc0225		hypothetical protein			0.592627	0.0225026	0.0510318		0.693547	0.00786937	0.0205906		-0.120943	0.758027	0.808508		0.160378	0.55189	0.660823		0.162463	0.564948	0.633331		0.184536	0.483843	0.613837		0.204382	0.488766	0.764499		-0.469449	0.112995	0.361943		0.0349523	0.895312	0.952915		0.378072	0.205617	0.44107		-0.0322531	0.911999	0.96243		0.34207
RSc0226	rtcA	RNA 3'-TERMINAL PHOSPHATE CYCLASE	X	7	0.435575	0.151343	0.244965	0	0.237676	0.447297	0.573403	0	-0.716315	0.189594	0.262896	0	0.576062	0.0593824	0.113033	0	0.989873	0.00141672	0.00326222	0	0.270095	0.376025	0.509299	0	0.0216505	0.950638	0.981877	0	0.117492	0.724834	0.890591	0	0.947268	0.00121483	0.0139165	1	-0.0674238	0.854095	0.942081	0	-0.595716	0.0936925	0.27442	0	0.347716
RSc0227	ripBA_fragment1	Type III effector RipBA, pseudogene (N-terminal fragment)	X	9	1.76174	3.07926e-06	1.83696e-05	0	2.17647	1.03466e-08	9.11258e-08	0	3.8506	9.69076e-20	2.97164e-18	1	1.17323	0.00200671	0.00639933	0	1.17602	0.00383809	0.00798913	0	1.70398	6.20996e-06	3.61039e-05	0	-0.373729	0.400279	0.698959	0	0.466013	0.236004	0.535831	0	-0.237468	0.542147	0.739589	0	0.938506	0.0260381	0.130165	0	0.801592	0.0535575	0.188879	0	2.0344
RSc0228	ripBA_fragment2	Type III effector protein RipBA, pseudogene (C-term fragment) AvrRpm1 family	X	9	0.854367	0.0123401	0.030391	0	1.14991	0.000762887	0.00264773	0	2.21888	1.47872e-08	9.07993e-08	0	0.627639	0.0693412	0.128017	0	0.382885	0.304925	0.380797	0	0.748721	0.0282684	0.0638179	0	0.242576	0.530054	0.791648	0	0.538278	0.12853	0.387625	0	0.0960025	0.782017	0.894827	0	1.37736	0.000229192	0.00596381	1	0.895324	0.0159428	0.0797776	0	1.81403
RSc0229		transcriptional regulators containing a dna-binding hth domain and an aminotransferase domain transcription regulator protein	X	7	-0.32127	0.132391	0.220024	0	-0.451263	0.0380802	0.0783574	0	-2.14074	5.8019e-08	3.21695e-07	0	-0.0762977	0.721128	0.806438	0	0.25061	0.266106	0.339656	0	-0.271176	0.200966	0.314749	0	-0.440044	0.0691222	0.273068	0	0.311017	0.148809	0.425695	0	0.774468	0.000155295	0.0031491	0	-0.375657	0.1298	0.336339	0	0.20141	0.37901	0.626163	0	0.045958
RSc0230		hypothetical protein			-0.66663	0.000477917	0.00176594		-0.849041	1.19445e-05	6.32306e-05		-1.86253	2.30719e-10	1.94353e-09		-0.559338	0.00355668	0.0105215		-0.903929	2.27583e-05	7.75944e-05		-0.802037	2.75012e-05	0.000139419		-0.0711061	0.735417	0.904426		0.0323071	0.865727	0.954426		0.762737	3.6144e-05	0.00112899		-0.253207	0.238248	0.47659		-0.999009	4.2837e-06	9.44856e-05		-1.31037
RSc0231		putative (homoserine/homoserine lactone) efflux transmembrane protein	X	3	-1.54268	3.75304e-07	2.65085e-06	0	-1.92012	1.29723e-09	1.35068e-08	-1	-2.42268	1.04198e-06	4.62093e-06	0	-1.47756	1.5916e-06	1.05042e-05	0	-1.99973	6.81481e-09	4.67554e-08	0	-2.23484	1.97995e-12	3.045e-11	-1	-1.3497	8.89931e-05	0.00317409	-1	-0.408008	0.167394	0.449683	0	0.192266	0.492377	0.701861	0	-0.957954	0.00513364	0.0458413	0	-0.820733	0.0117035	0.0642543	0	-1.84164
RSc0232		hypothetical protein	X	3	-7.57298	2.91118e-45	7.70543e-43	-1	-7.92283	4.6017e-48	1.218e-45	-1	-3.65964	5.27524e-12	5.65654e-11	-1	-7.95042	2.84352e-48	8.93754e-46	-1	-8.67433	2.68257e-37	4.8181e-35	-1	-8.10402	1.9385e-49	5.41597e-47	-1	0.627478	0.158633	0.434749	0	-0.487358	0.226487	0.527919	0	-0.361643	0.368292	0.600954	0	0.685415	0.124703	0.328169	0	-7.90134	2.7305e-33	1.24833e-30	-1	-7.80494
RSc0233		putative integral membrane transmembrane protein	X	9	1.09672	0.0103853	0.0262186	0	-0.0219825	0.963689	0.978872	0	-0.601514	0.458953	0.54142	0	0.844106	0.056702	0.10886	0	0.826447	0.0667145	0.102948	0	0.381265	0.394845	0.527774	0	-0.0955759	0.857089	0.95103	0	0.191189	0.701795	0.879693	0	0.782426	0.0714446	0.221787	0	-0.380692	0.504933	0.732845	0	0.600592	0.20092	0.438719	0	-0.418704
RSc0234		transcription regulator protein	X	7	0.362617	0.368942	0.492879	0	-0.707195	0.111239	0.191715	0	-1.27019	0.0960096	0.14602	0	0.976117	0.0136716	0.0334572	0	0.843873	0.0436431	0.0707775	0	-0.11287	0.784438	0.855422	0	-0.212884	0.650566	0.858963	0	0.0982758	0.821437	0.932463	0	1.51688	7.73804e-05	0.00194573	1	-1.08234	0.0444288	0.175379	0	0.728908	0.0881877	0.264774	0	-0.934297
RSc0235		hypothetical protein	X	9	-0.873622	0.00307906	0.00911395	0	-0.626886	0.0332422	0.0695982	0	0.413813	0.226148	0.302232	0	-1.32931	1.14481e-05	6.39693e-05	0	-2.16505	1.05338e-09	8.5031e-09	0	-1.32911	9.22289e-06	5.21731e-05	0	-0.502099	0.13001	0.390816	0	-0.114318	0.697261	0.876851	0	0.0563007	0.845497	0.927925	0	0.627534	0.0502327	0.190117	0	-0.77311	0.0200704	0.095221	0	-1.11794
RSc0236		hypothetical protein	X	5	-0.514601	0.0493573	0.0985383	0	-0.727628	0.00584892	0.0158327	0	-1.79706	4.42782e-07	2.10866e-06	0	-0.440103	0.0935649	0.164237	0	-0.794597	0.00755497	0.0147779	0	-0.642232	0.0143499	0.0363923	0	-1.33544	1.59635e-05	0.000845056	-1	-0.976857	0.000295537	0.00637283	-1	0.136047	0.599682	0.783697	0	-1.11663	0.000296819	0.00697525	-1	-1.41192	4.5604e-06	9.9714e-05	-1	-2.48924
RSc0237		putative methylmalonyl-CoA mutase protein			1.24394	4.50952e-05	0.000212942		0.829427	0.00612766	0.0165322		-0.00366244	0.991454	0.99399		0.332185	0.27095	0.384145		-1.28389	0.000268884	0.000723885		0.364405	0.226544	0.34503		-0.27031	0.427263	0.722202		0.345199	0.25244	0.555104		0.273675	0.363154	0.59656		0.358126	0.285783	0.530393		0.93969	0.00477749	0.0325997		-0.686399
RSc0238		putative permease transmembrane protein			1.38051	0.000187103	0.000763133		0.664972	0.0758845	0.13984		-1.15023	0.056981	0.0924081		1.2921	0.000506557	0.00191544		0.494952	0.222622	0.291933		0.41741	0.263835	0.386717		-0.64708	0.143299	0.411373		-0.163681	0.681498	0.86722		0.315908	0.398691	0.627357		-1.2294	0.0110339	0.0765376		-0.901202	0.0416438	0.16085		-1.38265
RSc0239		hypothetical protein			-0.955183	4.91399e-06	2.80824e-05		-1.04734	9.18994e-07	5.97881e-06		-1.24641	0.000113564	0.000348026		-0.657552	0.00161958	0.00533041		-1.19932	1.6512e-07	8.50809e-07		-1.29523	1.18876e-09	1.26658e-08		-0.382348	0.0937377	0.325332		-0.121775	0.559001	0.813657		0.183508	0.348994	0.583668		-0.608751	0.010572	0.0744628		-1.15053	9.39262e-07	2.44744e-05		-1.77075
RSc0240		hypothetical protein			0.313834	0.671015	0.76694		0.329318	0.664035	0.763037		0.691927	0.56432	0.640769		0.21625	0.781833	0.856444		0.222791	0.75663	0.800735		0.61724	0.375387	0.50871		1.1086	0.128434	0.388626		0.255085	0.764484	0.90784		-0.139831	0.857353	0.932849		0.08019	0.929479	0.970991		-1.09797	0.240692	0.486903		-0.918185
RSc0241		hypothetical protein	X	5	-0.810266	0.00700235	0.0187464	0	-1.52843	2.48358e-06	1.50481e-05	0	-1.82161	0.000620698	0.00162493	0	-0.723795	0.0176641	0.0410503	0	-1.7636	3.82723e-07	1.84183e-06	0	-1.48923	2.2603e-06	1.44803e-05	0	-0.178937	0.580077	0.821981	0	0.00149783	0.996038	0.998414	0	-0.164945	0.565659	0.757778	0	-0.855609	0.0165197	0.097317	0	-0.943552	0.00492552	0.0333833	0	-1.58062
RSc0242		putative hydrolase protein			-0.81621	3.30811e-05	0.000161206		-0.74467	0.000171424	0.00069805		-0.276433	0.289009	0.372577		-0.662327	0.000817308	0.00291506		-1.76956	8.04907e-15	1.6063e-13		-0.787612	5.52872e-05	0.000262549		-0.136474	0.524043	0.788102		0.187611	0.334217	0.637866		-0.286946	0.132176	0.332025		-0.184965	0.397482	0.641672		-0.978264	9.41221e-06	0.000184898		-0.965854
RSc0243		putative transcriptional regulator transcription regulator protein	X	7	0.421729	0.0389164	0.0807388	0	0.458494	0.0261111	0.05687	0	-0.870935	0.0138609	0.0266259	0	0.242132	0.248146	0.358908	0	-0.0767235	0.73077	0.779602	0	0.383598	0.0597684	0.119276	0	0.293027	0.200739	0.498526	0	0.610552	0.00398877	0.040693	0	0.843109	2.41609e-05	0.000837965	0	0.220531	0.352661	0.599165	0	0.325423	0.144654	0.357827	0	-0.102758
RSc0244	paaH1	3-hydroxybutyryl-CoA dehydrogenase	X	9	0.162945	0.497796	0.61706	0	0.18118	0.452381	0.578445	0	0.0528467	0.856117	0.88753	0	0.797971	0.000904469	0.00319422	0	1.25575	1.56291e-06	6.63279e-06	0	0.377248	0.115557	0.204769	0	0.320034	0.230935	0.534024	0	1.01038	2.98031e-05	0.00121854	1	0.564909	0.0183357	0.0905797	0	0.579429	0.0301099	0.139303	0	0.543221	0.0400886	0.157014	0	2.19094
RSc0245	ripB	T3E	X	4	0.0552011	0.870668	0.912292	0	0.105347	0.75651	0.833404	0	-1.14426	0.00811385	0.0165872	0	0.498279	0.141917	0.230069	0	0.915107	0.0140643	0.0255895	0	0.0196858	0.953655	0.969071	0	-0.47341	0.220958	0.521689	0	-0.75784	0.0297362	0.161494	0	-1.18034	0.000671748	0.00891351	-1	-1.44951	0.00040778	0.00865284	-1	-9.77508e-05	0.999862	0.999985	0	-0.365789
RSc0246		putative calcium binding hemolysin protein	X	1	3.21395	1.3242e-28	7.48249e-27	1	3.44025	2.65808e-32	2.52217e-30	1	4.49385	2.53683e-45	9.11266e-43	1	2.75124	2.752e-21	1.19309e-19	1	2.03016	4.26792e-11	4.44377e-10	0	2.99866	3.24505e-25	1.59994e-23	1	-0.00128835	0.997185	0.997979	0	-0.722841	0.0528183	0.233207	0	-1.47775	4.77951e-05	0.00139745	-1	-0.130917	0.728578	0.878362	0	-0.194803	0.578979	0.784473	0	-1.17046
RSc0247		ISRSO6-transposase ORFA protein			-0.775392	0.367562	0.491745		-0.594238	0.492721	0.617015		2.39278	0.00565495	0.0119843		-0.911773	0.323439	0.438903		-1.87624	0.0532465	0.084233		-1.2265	0.177172	0.285359		-0.631959	0.501855	0.771812		-0.427592	0.651881	0.856216		-0.571558	0.485608	0.696983		0.765409	0.345622	0.592809		-0.970234	0.2942	0.544782		-0.197491
RSc0248	tISRso6b	transposase/IS protein	X	9	0.511309	0.326615	0.450135	0	1.11613	0.0237667	0.0527291	0	3.63184	8.75445e-13	1.08976e-11	1	-0.211164	0.723034	0.808031	0	-1.99096	0.0052445	0.0106135	0	-1.11578	0.0829564	0.15625	0	-1.17428	0.110858	0.357906	0	-1.63464	0.0468852	0.215526	0	-1.76412	0.0124471	0.0692335	0	-0.740471	0.324731	0.571804	0	-1.07441	0.113414	0.309708	0	-1.60595
RSc0249		putative calcium binding hemolysin protein	X	5	0.391606	0.148918	0.241817	0	0.603809	0.0263536	0.0572416	0	2.74181	3.86201e-19	1.06714e-17	0	0.241025	0.374247	0.491664	0	-0.290611	0.342986	0.420394	0	0.304112	0.262314	0.384712	0	-0.169947	0.577924	0.820568	0	0.187567	0.490318	0.767818	0	-0.926192	0.000718086	0.00937364	-1	-0.132346	0.665261	0.837801	0	0.118091	0.697403	0.851059	0	0.284007
RSc0250		hypothetical protein	X	1	4.9677	1.47139e-24	5.78095e-23	1	5.14917	6.31634e-26	3.20857e-24	1	8.05624	2.70855e-47	1.13511e-44	1	4.98068	1.25815e-24	7.10927e-23	1	3.91031	1.42158e-15	3.19156e-14	1	5.12187	1.17051e-25	6.00665e-24	1	-1.34039	0.0257439	0.148641	0	0.0917088	0.853671	0.946036	0	-2.00828	0.000266794	0.00464258	-1	-1.10711	0.0666501	0.226935	0	1.27368	0.00963384	0.0556065	0	0.925916
RSc0251		hypothetical protein	X	9	-0.46261	0.103034	0.179966	0	-0.000923181	0.997393	0.998385	0	2.03098	1.12303e-10	1.00315e-09	0	-0.86458	0.00276409	0.00848633	0	-1.46141	1.03046e-05	3.75794e-05	0	-0.695177	0.0147575	0.0372633	0	-0.0946682	0.765032	0.917762	0	0.717515	0.0111882	0.0839786	0	-0.339733	0.22902	0.458896	0	1.05093	0.000673113	0.0123543	1	0.955013	0.00190715	0.0157748	0	-0.183104
RSc0252	tISRso7	ISRSO7-transposase protein			-0.00883831	0.981595	0.987881		0.121259	0.752171	0.830055		1.36176	0.00294516	0.00667173		-1.08868	0.00955513	0.0246931		-1.66676	0.000278648	0.000747769		-0.322437	0.40518	0.538301		0.330271	0.428993	0.723022		-0.248115	0.544293	0.806259		-0.372825	0.336736	0.569608		0.685438	0.102584	0.294448		0.231445	0.575949	0.783247		-0.431214
RSc0253		hypothetical protein	X	9	2.11477	5.78698e-12	7.50494e-11	0	1.5259	4.70324e-07	3.18768e-06	0	-1.02575	0.00803	0.0164358	0	1.69361	2.52776e-08	2.20314e-07	0	1.042	0.00148118	0.00339356	0	1.41154	2.90997e-06	1.82699e-05	0	0.783325	0.0173986	0.117898	0	2.60463	8.23462e-17	8.28238e-14	1	0.85898	0.00414507	0.0324192	0	-0.268483	0.43279	0.675094	0	2.21546	1.7895e-11	1.05875e-09	1	0.973701
RSc0254		hypothetical protein	X	7	2.19244	2.08576e-25	8.74107e-24	0	1.73682	1.10887e-16	2.45661e-15	0	-0.831425	0.00695683	0.0144749	0	2.65578	1.06586e-35	1.48894e-33	0	2.48705	2.26937e-28	1.90211e-26	0	1.93756	2.2958e-20	7.80105e-19	0	0.112828	0.633854	0.851007	0	0.0578309	0.791492	0.921819	0	0.837309	5.90777e-05	0.00161468	0	0.129648	0.5897	0.788144	0	0.455525	0.0483736	0.175901	0	0.660782
RSc0255		hypothetical protein			0.500606	0.0855143	0.155422		0.191387	0.510882	0.632503		-0.851323	0.0148488	0.0282538		0.057726	0.843141	0.90618		-1.14591	0.000719059	0.00176742		0.205722	0.479561	0.609942		0.252192	0.436918	0.728535		0.279628	0.338278	0.642735		0.403293	0.165653	0.381791		0.0376734	0.908293	0.964893		0.363355	0.261287	0.512708		-1.21822
RSc0256	dehH	haloacetate dehalogenase H-1 protein	X	7	0.621855	0.0392839	0.0814037	0	0.302965	0.332553	0.458696	0	-1.03163	0.0770448	0.119993	0	1.16588	8.65361e-05	0.000397071	0	0.847933	0.00695285	0.0137229	0	0.524143	0.0825889	0.155791	0	-0.126693	0.721233	0.897126	0	0.806349	0.0104191	0.0798744	0	1.13609	0.000101399	0.00238289	1	-0.112855	0.761875	0.89625	0	1.06644	0.00075289	0.00758956	0	-0.589198
RSc0257	ripY	T3E	X	4	-0.164335	0.623966	0.727888	0	-0.0483244	0.885485	0.9255	0	-1.18018	0.00302239	0.00683744	0	0.231343	0.49001	0.603542	0	-0.146364	0.697964	0.750933	0	0.441041	0.188575	0.300014	0	-0.0160632	0.965923	0.986539	0	-0.375327	0.26537	0.568876	0	-1.29068	0.000154219	0.00313995	-1	-1.26559	0.00132266	0.0190592	-1	0.0115785	0.975414	0.990203	0	-0.853214
RSc0258		putative beta lactamase protein			1.06715	0.000165941	0.000686281		0.719926	0.0137514	0.0332639		-0.513223	0.31426	0.397594		1.78455	1.41771e-10	1.6855e-09		1.84751	2.18649e-10	2.03627e-09		1.28894	4.04038e-06	2.44513e-05		0.0403765	0.904213	0.970191		0.154507	0.630692	0.852668		0.864315	0.0024328	0.0221275		-0.462924	0.21367	0.450732		0.895903	0.00354203	0.0255856		-0.892436
RSc0259		hypothetical protein	X	5	-0.107243	0.796682	0.866326	0	-0.856023	0.057527	0.11059	0	-2.34239	0.00945186	0.0190106	0	0.127045	0.760762	0.838455	0	0.27837	0.518912	0.589742	0	-0.82129	0.0600492	0.119741	0	-1.94155	0.000632276	0.0123724	-1	0.0021865	0.995934	0.998414	0	1.42415	0.00023639	0.00426095	1	-1.3465	0.0153237	0.0937507	0	0.90585	0.0339064	0.139083	0	-1.33443
RSc0260		hypothetical protein	X	9	1.11502	9.83186e-06	5.35113e-05	0	0.37511	0.145841	0.238981	0	-1.55085	0.000448426	0.0012066	0	1.16315	4.56358e-06	2.76843e-05	0	0.873666	0.0013896	0.00321005	0	0.396477	0.120111	0.210466	0	-0.165145	0.572105	0.816434	0	0.692135	0.00800095	0.0678529	0	0.85837	0.000679221	0.00896536	0	-0.56309	0.0699923	0.234654	0	1.25556	4.28146e-06	9.44856e-05	1	0.233661
RSc0261		hydroxymethylglutaryl-CoA lyase	X	9	0.951437	5.13999e-06	2.92741e-05	0	0.36575	0.0797472	0.145466	0	-0.86983	0.00110431	0.00274793	0	0.469686	0.0245408	0.0544642	0	-0.0633705	0.785346	0.825221	0	0.319644	0.124695	0.217062	0	0.162775	0.485286	0.76218	0	0.253851	0.22808	0.52871	0	0.283731	0.172907	0.392927	0	-0.269175	0.259102	0.502131	0	1.16356	3.56497e-07	1.06017e-05	1	0.173764
RSc0262		putative 2-hydroxyacid dehydrogenase oxidoreductase protein			0.117153	0.625915	0.729147		-0.30892	0.203885	0.313105		-2.45536	1.0298e-10	9.21504e-10		0.442604	0.0658023	0.123018		0.309487	0.242309	0.313823		-0.216033	0.370874	0.503407		-0.219304	0.420976	0.716443		0.230907	0.342746	0.647192		0.455666	0.0569041	0.192606		-0.798969	0.00485809	0.0441796		0.667735	0.0113564	0.062829		-0.418003
RSc0263		hypothetical conserved protein	X	5	1.27841	9.28989e-06	5.09475e-05	0	1.33737	4.13529e-06	2.39866e-05	0	2.62286	1.8209e-14	2.88875e-13	0	0.285192	0.368096	0.485485	0	0.0517085	0.873904	0.90151	0	0.866439	0.00324033	0.0100466	0	0.564985	0.0909644	0.320126	0	-0.743681	0.0513408	0.229932	0	-1.0468	0.00283464	0.0246634	-1	0.469133	0.182284	0.408867	0	0.462357	0.155857	0.377658	0	0.303149
RSc0264		hypothetical protein	X	9	0.679355	0.0146445	0.0353054	0	0.559523	0.0481075	0.0951368	0	2.7916	1.23771e-19	3.77239e-18	0	-0.022071	0.940401	0.968518	0	0.275206	0.35934	0.436292	0	1.22222	6.74686e-06	3.89552e-05	0	0.647912	0.0358388	0.182978	0	-0.106677	0.732735	0.894616	0	-0.612336	0.0418218	0.157662	0	0.356352	0.269563	0.511261	0	1.14938	9.06427e-05	0.00132128	1	0.61279
RSc0265		acyl-CoA carboxylase subunit alpha			-0.725298	0.0143874	0.0347689		-0.958683	0.0014899	0.00473921		-0.578167	0.129665	0.190335		0.590004	0.041087	0.083661		1.13084	0.000288105	0.000769861		0.762984	0.00787969	0.0218692		0.722274	0.0228562	0.139664		0.507242	0.0826957	0.302456		0.308745	0.283137	0.516125		-0.652143	0.0557369	0.2018		0.780743	0.0133555	0.071074		0.956456
RSc0266	bioB	biotin synthase protein	X	5	-0.398803	0.114878	0.196711	0	-0.379312	0.135304	0.224347	0	-0.686054	0.0317056	0.055176	0	-0.160273	0.526148	0.636823	0	-0.0727081	0.794419	0.833188	0	0.204517	0.413384	0.546505	0	0.326278	0.242238	0.546777	0	-0.71582	0.00615805	0.0568438	0	-0.464485	0.0662551	0.211823	0	-0.581549	0.0462148	0.180649	0	0.332448	0.230467	0.475982	0	0.135128
RSc0267		enoyl-CoA hydratase	X	5	-0.580595	0.0254427	0.0565297	0	-0.908734	0.000585952	0.00209286	0	-2.59639	4.17153e-10	3.4001e-09	0	0.156824	0.541365	0.650854	0	0.216664	0.443138	0.515985	0	-0.466886	0.0708923	0.137428	0	-0.333925	0.251678	0.555149	0	-0.173634	0.50737	0.779462	0	0.59066	0.0203216	0.0976095	0	-1.19709	0.000114289	0.00378621	-1	-0.0591829	0.836633	0.931053	0	-1.0205
RSc0268		putative signal peptide protein			-0.464663	0.159491	0.255847		-0.752838	0.0268529	0.0580582		-1.01596	0.0430606	0.0722132		0.131975	0.684795	0.778444		0.554763	0.107823	0.156948		0.25489	0.42532	0.55774		0.098199	0.785044	0.928502		-0.704337	0.04673	0.215009		0.244963	0.443577	0.665299		-0.992218	0.0133309	0.0852942		0.517022	0.138968	0.349734		0.470977
RSc0269		putative propionyl-CoA carboxylase (beta subunit) protein			-0.103418	0.635212	0.736904		-0.371684	0.092214	0.163983		0.191848	0.471109	0.553294		0.133016	0.542098	0.65158		0.351353	0.140081	0.196614		0.497517	0.0212252	0.0502312		0.70651	0.00304117	0.0362418		0.0944351	0.669832	0.859804		0.149004	0.491544	0.701469		-0.0834295	0.736262	0.883058		0.66434	0.00521874	0.0350401		0.898514
RSc0270		hypothetical protein			0.523957	0.321892	0.444847		-0.824121	0.193308	0.299491		-0.654591	0.537612	0.616028		1.19869	0.0182688	0.0422992		1.31643	0.00992581	0.0188793		0.293695	0.584167	0.700471		0.0973023	0.873816	0.958434		0.491367	0.396242	0.695533		0.223343	0.678845	0.842733		-1.00565	0.189444	0.418775		0.446372	0.428695	0.671225		0.417407
RSc0271		hypothetical protein			0.263466	0.498232	0.617298		-0.155571	0.702393	0.793783		0.386139	0.484981	0.566614		0.92108	0.0150896	0.0361705		0.975168	0.0138613	0.0252658		0.730134	0.0525856	0.10737		0.812291	0.050132	0.226644		-0.00332436	0.993951	0.998414		0.490567	0.198043	0.422907		-1.02685	0.046427	0.181134		0.790792	0.0519975	0.185064		0.586409
RSc0272		hypothetical protein	X	9	-0.274768	0.427174	0.551401	0	-0.405547	0.250935	0.368884	0	-0.434113	0.405783	0.491968	0	0.00638533	0.985259	0.996354	0	0.524117	0.138998	0.195367	0	0.0935724	0.781478	0.853867	0	1.0614	0.00302365	0.0362046	1	0.276069	0.434201	0.725385	0	0.1331	0.691964	0.852496	0	-0.241499	0.545397	0.759384	0	0.671891	0.0601506	0.204032	0	0.573854
RSc0273		putative 2-hydroxychromene-2-carboxylate isomerase protein			0.0700257	0.785552	0.858254		-0.0420383	0.871356	0.916555		0.0303986	0.92628	0.944306		0.247497	0.337352	0.451792		0.421262	0.131215	0.185777		0.545516	0.0320997	0.0712084		0.753581	0.00720525	0.0648215		-0.118894	0.655644	0.856383		0.270288	0.290201	0.522903		-0.0402478	0.891146	0.958543		0.560988	0.045409	0.169408		0.783129
RSc0274		putative acyl CoA dehydrogenase oxidoreductase protein			-0.462312	0.081556	0.149799		-0.813074	0.00250754	0.00752888		-0.586091	0.0778079	0.120994		0.26235	0.31906	0.434014		0.579349	0.0447481	0.0723828		0.249008	0.342572	0.473112		0.360861	0.216366	0.51438		0.573162	0.030328	0.163776		0.551344	0.0354551	0.141961		-0.102223	0.731951	0.879566		0.680408	0.0187057	0.0902793		0.876707
RSc0275		short chain dehydrogenase	X	5	-0.767235	0.035842	0.0755764	0	-1.38047	0.000260839	0.00102242	0	-2.02272	0.000212337	0.000612295	0	0.817248	0.0222392	0.0499291	0	1.22074	0.00169662	0.00384002	0	-0.0981726	0.784671	0.855422	0	0.147201	0.712399	0.893976	0	0.506628	0.16018	0.439707	0	1.10136	0.00200746	0.0192662	1	-0.916705	0.0316225	0.143899	0	0.616939	0.11742	0.316625	0	0.52288
RSc0276	atoB	acetyl-CoA acetyltransferase			-0.215015	0.419375	0.544549		-0.419318	0.1197	0.2033		-1.06762	0.004123	0.00903861		0.324892	0.218993	0.325063		0.776848	0.00643108	0.0127581		-0.176711	0.504875	0.633487		0.0535542	0.85647	0.95103		0.0607807	0.82204	0.932463		0.42508	0.104832	0.289193		-0.302584	0.32093	0.567347		0.493078	0.0875154	0.263227		0.967143
RSc0277		carbonic anhydrase protein			0.0901815	0.686823	0.779516		0.0407819	0.855821	0.906697		0.500345	0.057607	0.0932036		-0.232263	0.303993	0.419235		-0.832514	0.00113922	0.00268218		-0.121222	0.588622	0.704301		-0.285934	0.26021	0.565268		0.116171	0.608345	0.843921		-0.258609	0.249404	0.482035		0.186371	0.458193	0.695309		0.495357	0.0443659	0.166504		-0.0405168
RSc0278	aceK	bifunctional isocitrate dehydrogenase kinase/phosphatase protein			0.637237	0.000896957	0.00308325		0.655126	0.000651682	0.00229795		0.420837	0.0612237	0.098118		0.0194791	0.919582	0.956689		-0.252311	0.241622	0.313255		0.0703032	0.71431	0.809616		0.0811613	0.706271	0.890408		-0.0558576	0.774308	0.912631		-0.203074	0.291744	0.524367		0.209686	0.330727	0.578312		0.39303	0.0647132	0.214248		0.482268
RSc0279		acyl-CoA dehydrogenase oxidoreductase protein	X	8	1.47321	4.56844e-06	2.63219e-05	0	1.01996	0.00138663	0.0044473	0	0.288573	0.434576	0.520091	0	0.930513	0.00353051	0.0104626	0	0.626824	0.0733781	0.111621	0	0.689254	0.0300082	0.0671613	0	0.122532	0.73011	0.902044	0	1.18757	0.000212931	0.00504835	1	0.509286	0.108374	0.293977	0	0.708224	0.0443089	0.175379	0	1.33383	0.000134344	0.00183094	1	1.59509
RSc0280		putative transcription regulator protein			0.821731	0.00989357	0.0251414		0.296293	0.352363	0.478373		-1.73829	6.53553e-05	0.000209612		0.445959	0.162652	0.2565		-0.959989	0.00899292	0.0172814		0.164552	0.605095	0.719561		-0.408687	0.25949	0.564436		0.266354	0.406199	0.703742		0.0851255	0.788995	0.898518		-0.584046	0.112755	0.310201		0.76521	0.0291527	0.124449		-0.688785
RSc0281		hypothetical protein	X	5	0.0796639	0.725979	0.810421	0	0.126869	0.578037	0.694445	0	-0.951609	0.00262047	0.00600655	0	-0.0624267	0.785692	0.858966	0	-0.642758	0.0125424	0.0231216	0	0.015178	0.946729	0.964958	0	-0.300612	0.24592	0.549423	0	-0.126964	0.587001	0.83038	0	0.166326	0.462744	0.682645	0	-0.196725	0.451149	0.690014	0	0.977063	7.79529e-05	0.00116674	0	-0.0753737
RSc0282		hypothetical protein	X	9	0.231189	0.301354	0.422382	0	-0.169524	0.455057	0.580685	0	-1.19323	0.000251416	0.000712321	0	-0.345999	0.131122	0.215776	0	-1.27074	1.21578e-06	5.28451e-06	0	-0.255855	0.257236	0.379034	0	0.040041	0.873574	0.958378	0	0.471894	0.0375463	0.186766	0	0.542726	0.0146781	0.0777012	0	0.220792	0.381835	0.627824	0	1.32413	4.51812e-08	1.61146e-06	1	-0.196557
RSc0283		hypothetical protein			0.103153	0.589006	0.696852		0.174327	0.36518	0.491548		-0.56417	0.0574178	0.0930265		0.12666	0.512789	0.624448		-0.030739	0.881058	0.906658		-0.034098	0.858605	0.906175		-0.0697951	0.746801	0.909827		0.499264	0.0106523	0.081093		0.368238	0.049909	0.177005		0.167624	0.441382	0.682558		-0.0633776	0.763267	0.889359		0.573521
RSc0284		short chain dehydrogenase	X	5	-0.572573	0.104124	0.181505	0	-1.1446	0.0027324	0.00810692	0	-1.84967	0.00717043	0.0148947	0	0.520974	0.114677	0.193852	0	0.788218	0.019724	0.0346705	0	-0.161488	0.632958	0.743027	0	-0.960709	0.0207482	0.130428	0	0.448305	0.19449	0.486128	0	1.3544	1.39685e-05	0.000564809	1	-0.916929	0.032394	0.146274	0	-0.0555169	0.878146	0.94972	0	-0.651995
RSc0285	dsbA1	thiol:disulfide interchange signal peptide protein			-0.826554	5.80594e-05	0.000267627		-0.543208	0.00799644	0.0208688		0.111258	0.629626	0.698912		-1.53566	2.26575e-13	4.02632e-12		-1.62838	1.94873e-11	2.18266e-10		-1.24347	2.07311e-09	2.14962e-08		-0.113174	0.62204	0.844548		-0.441867	0.0310571	0.165502		-0.366994	0.0723874	0.22361		0.245265	0.282123	0.525325		-0.90828	0.000116431	0.00164014		-0.483746
RSc0286	ftsN	Cell division protein FtsN	X	5	-0.485433	0.0509253	0.100947	0	-0.674796	0.00782826	0.0205257	0	-0.782257	0.026291	0.04672	0	0.483422	0.0461834	0.0920191	0	0.909891	0.000446274	0.00114623	0	-0.183793	0.452792	0.584769	0	-0.665694	0.0195723	0.125869	0	-0.160361	0.528457	0.794689	0	0.25485	0.290987	0.523362	0	-1.10366	0.000254052	0.00635476	-1	0.0372188	0.889824	0.954355	0	0.40446
RSc0287	argS	arginyl-tRNA synthetase			-0.592096	0.00773727	0.020447		-0.469958	0.0351336	0.0730716		-0.544457	0.0711004	0.111934		0.0117543	0.957223	0.979342		0.625154	0.00748572	0.0146538		-0.504056	0.022433	0.0525701		-0.353338	0.155738	0.430334		-0.0690703	0.758559	0.905677		0.357634	0.096503	0.275903		0.326175	0.179891	0.405698		0.125621	0.599783	0.793974		1.66318
RSc0288		hypothetical protein			0.0741655	0.736109	0.818279		-0.366186	0.0983567	0.173131		-1.30532	2.63145e-06	1.08808e-05		-0.680671	0.00225263	0.00705384		-1.60739	8.18866e-10	6.75095e-09		-0.816216	0.000246432	0.00102337		-0.639775	0.0113824	0.0901453		0.306899	0.16524	0.446051		0.154111	0.483379	0.694745		0.0820419	0.740254	0.884471		0.488319	0.0457314	0.169729		-0.581748
RSc0289	vsrA	transmembrane sensor kinase vsrA transcription regulator protein			-0.528778	0.000517328	0.00189348		-0.211076	0.164549	0.263123		-1.10071	9.07182e-09	5.76766e-08		-0.342185	0.0246178	0.0545927		-0.319002	0.0611493	0.0954734		-0.396163	0.00907202	0.024553		-0.259217	0.130091	0.390816		-0.393575	0.0103519	0.0796021		-0.0121554	0.935896	0.968487		-0.208466	0.224856	0.462873		-0.190102	0.26409	0.51597		-0.064552
RSc0290		entericidin precursor lipoprotein			1.62991	0.0087396	0.0227153		0.735632	0.28396	0.405808		0.767182	0.472156	0.554265		1.40364	0.0295486	0.0635857		-0.759966	0.335489	0.412008		1.37633	0.0293421	0.0659051		0.55008	0.465991	0.749198		-0.0854473	0.917782	0.973946		-0.367506	0.625145	0.802823		0.101642	0.903914	0.963907		0.500464	0.491306	0.725745		-1.43438
RSc0291		putative transcription regulator protein	X	5	-0.0706696	0.811661	0.875557	0	0.56297	0.0581902	0.111717	0	-0.124845	0.712359	0.770089	0	-0.620867	0.0375496	0.0776149	0	-1.96922	4.16348e-08	2.41501e-07	0	0.160404	0.588546	0.704301	0	-0.0430449	0.897396	0.96849	0	-0.824189	0.00606598	0.0564508	0	-0.916494	0.00222566	0.020651	-1	0.0283079	0.932327	0.972456	0	-0.262847	0.433176	0.675276	0	-1.49514
RSc0292	vsrD	response regulator transcription regulator protein			-0.00798097	0.969383	0.979203		0.371179	0.0736366	0.136297		0.646418	0.00867312	0.0176231		-0.584746	0.00599268	0.0165498		-0.279155	0.228729	0.298386		0.213149	0.303115	0.431087		0.110624	0.63405	0.851007		-0.552678	0.0106757	0.0810995		-0.244622	0.241001	0.473127		0.518108	0.0249371	0.126961		0.0849453	0.712751	0.85728		0.188733
RSc0293		putative signal peptide protein	X	3	-3.05992	1.053e-15	1.99832e-14	-1	-3.16914	1.77207e-16	3.79223e-15	-1	-2.80317	1.93296e-09	1.37884e-08	-1	-1.06764	0.00254477	0.00787063	0	-2.02202	1.74141e-06	7.2967e-06	0	-2.25861	7.81892e-10	8.64965e-09	-1	-0.6691	0.0934291	0.324926	0	-0.548424	0.118636	0.370384	0	-1.28774	0.000287629	0.00491365	-1	-1.55722	0.000186736	0.00532427	-1	-1.39915	0.000670317	0.00687964	-1	-2.19763
RSc0294	metHb	5-methyltetrahydrofolate--homocysteinemethyltransferase			0.346791	0.0352593	0.0746607		0.498215	0.00253014	0.00758289		0.0815595	0.687685	0.749213		0.180856	0.275455	0.388683		0.28126	0.120949	0.173174		0.320657	0.0513547	0.105413		-0.428693	0.0236475	0.141903		-0.0738352	0.662615	0.857508		0.0855032	0.604313	0.787329		0.319696	0.0839099	0.26068		-0.174912	0.345014	0.595841		0.900391
RSc0295	metHa	5-methyltetrahydrofolate--homocysteinemethyltransferase	X	5	-0.556321	0.00919381	0.0236621	0	-0.369777	0.0833478	0.15083	0	-0.779786	0.011119	0.0220234	0	-0.763273	0.000501736	0.00190002	0	-0.334169	0.144934	0.202352	0	-0.496389	0.0192706	0.0464138	0	-1.09541	1.50055e-05	0.000820245	-1	-1.12837	1.56219e-06	0.000124703	-1	-0.331332	0.114971	0.30463	0	-0.166696	0.487264	0.719208	0	-0.363158	0.119892	0.320317	0	0.603732
RSc0296		hypothetical protein			-0.442228	0.0455476	0.0919176		-0.828155	0.000252383	0.000990814		-2.07936	4.76757e-09	3.19256e-08		-0.749342	0.000920257	0.00323861		-1.02038	4.94586e-05	0.000156629		-1.16661	2.89656e-07	2.18721e-06		-0.118539	0.630399	0.84903		-0.2081	0.356001	0.659635		-0.246367	0.2611	0.492963		-0.75502	0.00363324	0.0363556		-0.129649	0.595203	0.792822		-0.699465
RSc0297		hypothetical protein	X	8	1.10117	0.0197561	0.0456471	0	0.532913	0.255006	0.373666	0	2.1799	3.07504e-05	0.000104137	0	-0.12974	0.781556	0.856444	0	-1.64855	0.003071	0.00659721	0	0.321491	0.492501	0.621684	0	0.339297	0.515041	0.783379	0	0.203445	0.663124	0.857508	0	0.25245	0.588967	0.775371	0	0.869243	0.0930282	0.277891	0	0.0227568	0.965461	0.985506	0	-1.28927
RSc0298	pcaD2	B-ketoadipate enol-lactone hydrolase protein	X	7	-0.0664204	0.798398	0.866453	0	-0.906869	0.000735414	0.00256299	0	-2.14956	1.03449e-07	5.5295e-07	0	0.161325	0.535869	0.646101	0	-0.358058	0.218951	0.287795	0	-0.644089	0.0145649	0.0368816	0	-0.574976	0.0542852	0.23822	0	0.406131	0.121313	0.376362	0	0.997736	0.000110281	0.00253245	1	-0.632585	0.0378788	0.159943	0	0.567473	0.0464375	0.171324	0	-0.698188
RSc0299		putative prolin-rich signal peptide protein	X	5	-0.0352315	0.897926	0.931177	0	-0.140083	0.61403	0.724702	0	-1.02074	0.0150355	0.0285333	0	0.476693	0.080154	0.14453	0	0.183127	0.538253	0.608014	0	-0.0277791	0.919276	0.945793	0	-1.24307	0.000196412	0.00517151	-1	-0.997602	0.00105295	0.0153932	-1	0.074852	0.783422	0.89525	0	-1.72597	2.19674e-06	0.000306872	-1	-0.219464	0.474417	0.712618	0	-1.0988
RSc0300		transcription regulator protein			1.14683	1.01063e-05	5.48272e-05		0.683723	0.0101344	0.0256885		-0.948201	0.0372999	0.0635359		1.16231	9.28281e-06	5.26899e-05		1.11116	6.23961e-05	0.000193496		0.918543	0.000423903	0.00166808		0.0165758	0.956475	0.983793		-0.005371	0.985174	0.996268		0.533378	0.0433624	0.161653		-0.129295	0.684198	0.848662		0.904304	0.00139759	0.0123306		-0.0325089
RSc0301		hypothetical protein	X	9	0.835303	7.25736e-05	0.000324709	0	0.504398	0.0181325	0.0419256	0	0.617861	0.0232333	0.0418782	0	0.554079	0.00942226	0.0243873	0	1.084	1.54488e-06	6.56738e-06	0	0.533831	0.0115281	0.0302109	0	-0.002177	0.992837	0.996743	0	0.432573	0.0486367	0.220355	0	0.620555	0.00325042	0.0272439	0	0.617208	0.00921129	0.0680228	0	0.114649	0.626018	0.811845	0	1.60263
RSc0302		transcription regulator protein	X	9	0.409773	0.0753969	0.140071	0	-0.383196	0.109148	0.188875	0	-1.48307	8.84645e-05	0.000276672	0	0.393666	0.0904072	0.159469	0	-0.0438991	0.863195	0.892476	0	-0.00775972	0.97341	0.982593	0	0.920965	0.000241754	0.00595971	1	1.37553	2.69004e-09	5.48189e-07	1	0.552477	0.0159017	0.0820203	0	-0.36233	0.18473	0.411247	0	0.956763	0.000120882	0.0016701	0	-0.181495
RSc0303		hypothetical protein			1.38332	0.0038163	0.0109984		0.797481	0.119459	0.203096		-0.16075	0.864036	0.893714		-0.549993	0.3608	0.47749		-0.656965	0.263199	0.336544		0.979919	0.0458202	0.0958127		0.82765	0.134281	0.397937		0.0745306	0.90108	0.967946		-1.03007	0.090128	0.261649		0.0231372	0.971563	0.989667		0.876716	0.0975464	0.280802		-1.47419
RSc0304		enoyl-CoA hydratase			-0.0613243	0.768117	0.843788		-0.368135	0.0786705	0.143867		-2.14229	2.61195e-13	3.52158e-12		-0.407108	0.0522716	0.101653		-0.741263	0.00181901	0.00408385		-0.370141	0.0761267	0.145777		0.292175	0.206364	0.503946		0.00438478	0.983314	0.99619		-0.147001	0.479786	0.693347		-0.524054	0.0285173	0.136353		-0.0793209	0.73369	0.869894		-0.26762
RSc0305		hypothetical protein			0.0768485	0.665827	0.762918		-0.359264	0.0480608	0.0950817		-1.60763	1.01884e-08	6.41271e-08		0.271996	0.127311	0.211094		-0.0233099	0.905196	0.927323		-0.343755	0.0558539	0.112716		-0.203273	0.31364	0.618765		0.0201423	0.912492	0.971753		0.267929	0.129645	0.328462		-0.552973	0.00841476	0.0643967		0.293643	0.132692	0.33977		-0.179601
RSc0306		hypothetical protein	X	5	-0.326192	0.197408	0.303838	0	-0.796826	0.00186166	0.00576495	0	-3.06475	7.9539e-16	1.51516e-14	-1	0.0914574	0.717321	0.803968	0	-0.197861	0.484451	0.55789	0	-0.604727	0.0173251	0.04246	0	-0.308688	0.280324	0.585931	0	0.0721651	0.776249	0.913906	0	0.559764	0.0262566	0.115828	0	-0.857187	0.00358302	0.036292	0	-0.155545	0.583403	0.787421	0	-1.10903
RSc0307		putative glutathione peroxidase transmembrane protein			0.466124	0.0476131	0.0955874		0.462937	0.0495196	0.0973931		0.703928	0.00945805	0.0190106		-0.132278	0.577233	0.68368		-1.12578	3.91123e-05	0.000126819		0.024726	0.916485	0.944468		-0.166204	0.532254	0.792244		-0.249807	0.296805	0.59983		0.112279	0.633383	0.809826		-0.337213	0.211069	0.448046		-0.853691	0.00171466	0.0143759		-2.48088
RSc0308		hypothetical protein			0.217879	0.316892	0.439307		0.652287	0.00272986	0.00810418		1.18163	2.4904e-06	1.03677e-05		-0.354732	0.108833	0.186227		0.110479	0.646804	0.706819		0.21665	0.319188	0.449273		-0.469403	0.06061	0.252353		0.0486924	0.826237	0.933367		-0.105642	0.628641	0.805374		0.562625	0.0202452	0.112006		0.0265323	0.913072	0.962448		0.743667
RSc0309	aut	putative transferase protein			-0.132562	0.618899	0.723319		-0.000675736	0.998065	0.99866		-0.617464	0.13398	0.195868		0.0871046	0.744225	0.825846		0.546068	0.0463474	0.0746576		-0.00796561	0.975876	0.983997		-0.0680183	0.819111	0.94525		0.20232	0.461351	0.748913		0.32683	0.206002	0.433104		-0.0309536	0.918679	0.967112		0.185106	0.513834	0.741868		0.780851
RSc0310		putative signal peptide protein			-0.0238824	0.943353	0.963861		-0.113485	0.739737	0.821948		-1.97751	0.00221612	0.00518186		0.604408	0.0671746	0.125119		1.51853	8.07647e-06	2.99087e-05		0.346381	0.292033	0.41937		0.168123	0.652739	0.860689		0.00862209	0.980569	0.995322		0.000891272	0.997897	0.999165		-1.18133	0.0063139	0.0534394		-0.331232	0.374202	0.621898		0.693608
RSc0311		pantothenate kinase	X	7	-0.0320366	0.930283	0.953607	0	-0.567607	0.144964	0.238017	0	-1.01649	0.118799	0.175976	0	1.29905	0.000163546	0.000707808	0	1.36623	0.0001609	0.000454588	0	0.21621	0.546086	0.668354	0	-0.454408	0.287032	0.594516	0	-0.0231823	0.952907	0.98503	0	1.17628	0.000572108	0.00803909	1	-1.08234	0.0245385	0.125827	0	0.0939386	0.811187	0.91863	0	-1.37411
RSc0312	birA	biotin--protein ligase	X	5	0.0776221	0.8031	0.868615	0	-0.818263	0.0130718	0.0319116	0	-2.87781	8.84949e-06	3.34115e-05	-1	0.685466	0.0261319	0.0576139	0	0.983416	0.00276225	0.0059825	0	0.0802155	0.796141	0.863502	0	-0.251361	0.479658	0.758586	0	0.123166	0.702536	0.880183	0	0.98786	0.00113515	0.0131536	1	-0.838506	0.0279166	0.134771	0	0.00765783	0.982175	0.993235	0	-0.302733
RSc0313		hypothetical protein			-0.646413	6.44145e-05	0.000292629		-0.720377	9.32995e-06	5.03437e-05		-1.79418	8.93173e-17	1.93611e-15		-0.507381	0.0017195	0.00561798		-0.599766	0.000987216	0.00235741		-0.533334	0.000939587	0.00337272		0.143119	0.424186	0.719335		-0.164334	0.310301	0.611725		0.065201	0.68354	0.846264		-0.164873	0.364108	0.609757		-0.173158	0.336368	0.587564		-0.372956
RSc0314		ABC transporter ATP-binding protein			-0.398329	0.0193447	0.0448316		-0.519799	0.00250763	0.00752888		-0.999714	1.75876e-05	6.25515e-05		-0.480617	0.00523391	0.0147956		-0.63055	0.000929659	0.00223376		-0.468129	0.00597796	0.017238		0.0139122	0.941395	0.97937		-0.0827971	0.631502	0.852774		0.149401	0.373363	0.606669		-0.175872	0.361468	0.607716		-0.272989	0.149325	0.366321		-0.490186
RSc0315		signal peptide protein			-0.426163	0.0240357	0.0539624		-0.540143	0.00452757	0.0126847		-0.888464	0.000297315	0.000830333		-0.915161	2.18297e-06	1.40565e-05		-1.32648	1.46088e-09	1.15983e-08		-0.588753	0.00187396	0.00619194		-0.0571528	0.786127	0.928512		-0.0975826	0.60878	0.843921		-0.0923433	0.621831	0.801021		-0.00580146	0.978169	0.992296		-0.231209	0.272124	0.526238		-0.707186
RSc0316		lipoprotein	X	7	-0.275071	0.275973	0.394505	0	-0.55071	0.0344475	0.0718524	0	-1.24893	0.00346996	0.00775231	0	0.31332	0.20585	0.309782	0	0.31063	0.238208	0.309387	0	-0.33873	0.178617	0.287261	0	-0.115342	0.67976	0.874524	0	0.394019	0.120922	0.375846	0	1.03699	1.40116e-05	0.000564809	1	-0.658369	0.0300863	0.139303	0	-0.109643	0.68914	0.846797	0	-0.410986
RSc0317		hypothetical protein			-0.186716	0.418133	0.543217		-0.0980088	0.673566	0.7699		-1.62985	0.000324383	0.0008988		0.884142	5.01848e-05	0.000243375		0.867746	0.000138784	0.000398371		0.0491886	0.827	0.883703		0.0649431	0.797207	0.934112		0.046115	0.849282	0.944394		0.288918	0.191561	0.413993		-1.08458	0.0002951	0.00697525		0.242967	0.313401	0.565429		0.111173
RSc0318		hypothetical protein			-0.227609	0.829923	0.88632		-0.0501452	0.96253	0.978485		1.72875	0.196277	0.269914		0.689598	0.472406	0.587761		1.21753	0.14092	0.197626		0.608048	0.509718	0.637655		-0.236468	0.841351	0.950685		0.881452	0.386566	0.685486		0.0547378	0.9563	0.977884		0.148933	0.901755	0.962451		-0.598625	0.604246	0.796993		-0.454217
RSc0319	plcN	non-hemolytic phospholipase C signal peptide protein			0.704277	0.000425264	0.00158654		0.448219	0.0263921	0.0572836		0.53607	0.0345487	0.0595276		0.335337	0.0985187	0.171377		-0.246867	0.270074	0.343827		0.353998	0.0779044	0.148571		0.229657	0.307427	0.613369		0.122662	0.557153	0.81333		0.219575	0.275388	0.50823		0.242109	0.289418	0.533339		0.415744	0.059768	0.203227		-0.418532
RSc0320		hypothetical protein			0.81289	0.149272	0.242236		0.214028	0.736583	0.819349		0.753771	0.447807	0.531764		0.642545	0.285941	0.40011		0.770808	0.162519	0.223239		-0.0519755	0.934882	0.956371		-0.412492	0.593998	0.827771		-0.033617	0.96383	0.990417		-0.896798	0.215219	0.442287		-1.33972	0.171133	0.395509		-2.10009	0.0223184	0.103161		-1.51464
RSc0321	ripAE	T3E			1.82221	2.4241e-16	4.93555e-15		1.57615	1.22044e-12	1.79988e-11		1.40537	4.42657e-08	2.50689e-07		1.58696	8.86763e-13	1.46214e-11		1.58978	2.69765e-11	2.93013e-10		1.44905	5.50594e-11	7.15488e-10		0.0589703	0.813344	0.941847		0.120636	0.598118	0.838565		-0.40218	0.0749461	0.229687		-0.00314477	0.990134	0.994484		0.251306	0.30666	0.557437		0.644149
RSc0322	lipA	lipoyl synthase			0.215363	0.257252	0.373046		0.412831	0.0300719	0.0637033		-0.00957175	0.965906	0.974041		-0.385868	0.0442912	0.088883		-0.0869903	0.682751	0.738558		0.000177271	0.999268	0.999268		0.222958	0.293392	0.600209		-0.449377	0.0202102	0.126415		-0.0767218	0.686817	0.848237		0.318978	0.133605	0.343683		0.495614	0.018623	0.0899665		0.97629
RSc0323	lipB	lipoyltransferase			0.470463	0.00656722	0.0176707		0.451863	0.00928854	0.0238327		-0.232766	0.297508	0.380603		-0.198707	0.259808	0.371925		-0.258647	0.182499	0.24632		-0.078152	0.653836	0.76044		0.264931	0.17106	0.457904		0.0978084	0.581695	0.829179		0.188623	0.276669	0.508615		0.356526	0.0672081	0.228371		0.108938	0.572649	0.781336		0.10397
RSc0324		hypothetical conserved protein	X	5	1.28322	7.04726e-05	0.000317001	0	0.418235	0.189245	0.294465	0	-3.905	9.73791e-19	2.55062e-17	-1	0.143495	0.652388	0.75249	0	-1.27092	0.000649165	0.00161456	0	-0.0862474	0.786247	0.856129	0	-0.22109	0.538089	0.796366	0	0.182495	0.566478	0.819568	0	0.368777	0.246851	0.479594	0	0.12702	0.72174	0.873902	0	1.27004	0.000316738	0.00373038	1	-0.762033
RSc0325		DNA-binding transcriptional activator GcvA	X	7	0.287024	0.152371	0.246312	0	0.139791	0.490073	0.614301	0	-1.68493	2.88759e-07	1.41399e-06	0	0.704083	0.000435396	0.00168431	0	0.878286	4.60527e-05	0.000147047	0	0.387701	0.0522475	0.106723	0	-0.0723507	0.750272	0.91011	0	0.470869	0.0213246	0.131746	0	1.14904	6.67201e-09	1.76598e-06	1	0.323493	0.152654	0.372169	0	0.721141	0.000929416	0.00898852	0	0.56091
RSc0326		hypothetical protein	X	7	1.46636	8.27897e-06	4.56523e-05	0	1.97632	1.00435e-09	1.06335e-08	0	0.701718	0.192161	0.265634	0	1.8104	2.99711e-08	2.57649e-07	0	1.80696	7.92828e-08	4.34802e-07	0	2.12325	2.02667e-11	2.77714e-10	0	0.856146	0.0235865	0.141903	0	0.344148	0.378719	0.678751	0	-0.255551	0.498405	0.705851	0	-0.438637	0.344661	0.591837	0	0.539345	0.150551	0.368248	0	1.44431
RSc0327	dac	penicillin-binding transmembrane protein			1.08765	0.000650132	0.00231716		0.481567	0.128488	0.215388		-0.289387	0.430839	0.516536		-0.453132	0.154453	0.246664		-1.57284	2.8013e-05	9.36684e-05		-0.0376126	0.905468	0.936762		-0.174716	0.624453	0.846233		-0.521817	0.102235	0.340491		-0.545074	0.0862083	0.253385		0.0775354	0.827273	0.931276		-0.144539	0.685211	0.845212		-1.21046
RSc0328		hypothetical protein	X	5	-1.47831	2.02154e-09	1.98561e-08	0	-1.60273	2.11112e-10	2.46903e-09	0	-2.76939	1.42287e-10	1.24446e-09	0	-0.786218	0.00103741	0.00359307	0	-1.05616	5.7479e-05	0.000179653	0	-1.68116	1.4101e-11	1.96063e-10	0	-1.16819	2.50967e-05	0.00115794	-1	-0.472765	0.0509906	0.229162	0	0.313739	0.16541	0.381581	0	-0.535946	0.0465625	0.181372	0	-0.705207	0.00704051	0.0440382	0	-1.14028
RSc0329		putative ferredoxin 2FE-2S protein	X	4	1.33981	2.63884e-05	0.000131654	0	1.36031	2.41164e-05	0.000119843	0	2.17318	5.24052e-08	2.93481e-07	0	0.713634	0.0361869	0.0753557	0	0.291467	0.411522	0.485694	0	1.32369	3.09943e-05	0.000154941	0	0.0366863	0.925821	0.976014	0	0.379345	0.306128	0.609627	0	-0.474113	0.19885	0.423915	0	0.620739	0.108147	0.303329	0	1.50487	7.76813e-06	0.000156264	1	1.37053
RSc0330	dctA1	C4-dicarboxylate transporter DctA			0.370084	0.135956	0.224687		0.418796	0.091773	0.163372		1.1815	1.92487e-05	6.7931e-05		-0.171519	0.490226	0.60366		-1.83952	6.95077e-10	5.84539e-09		0.189037	0.446149	0.578989		0.00236955	0.993216	0.996743		0.390103	0.116709	0.367639		0.201289	0.416994	0.642339		0.618439	0.0249229	0.126961		0.342925	0.214913	0.457383		-0.926414
RSc0331	dctB2	C4-dicarboxylate transport sensor kinase transcription regulator protein			0.404753	0.0361009	0.0760585		0.303769	0.122155	0.206425		-0.533213	0.0929586	0.142014		0.538169	0.00566516	0.0158015		0.800736	7.30554e-05	0.000222125		0.368197	0.0559631	0.112891		-0.0704964	0.751271	0.910396		-0.39926	0.0681162	0.269305		-0.0454467	0.817627	0.91354		-0.822901	0.000991007	0.0158719		0.126035	0.554524	0.770999		0.12231
RSc0332	dctD2	C4-dicarboxylate transport response regulator transcription regulator protein	X	5	-0.174382	0.350525	0.474283	0	-0.470007	0.0147888	0.0353147	0	-2.86744	3.33746e-12	3.75483e-11	-1	0.0746736	0.689638	0.782358	0	0.195629	0.319751	0.395968	0	0.0169908	0.926456	0.951041	0	-0.297887	0.159695	0.436232	0	0.0515724	0.790308	0.921308	0	0.22635	0.214061	0.441494	0	-0.402651	0.0676765	0.229343	0	0.25612	0.199142	0.437368	0	0.273141
RSc0333		putative transmembrane protein			-1.15756	1.31778e-08	1.15859e-07		-0.998408	9.18552e-07	5.97881e-06		-1.59577	2.72337e-09	1.88648e-08		-1.03705	3.65268e-07	2.72138e-06		-0.933504	4.32872e-05	0.000139189		-1.26521	5.68258e-10	6.46555e-09		-0.15456	0.489777	0.764935		-0.453524	0.0250701	0.144856		-0.152423	0.442385	0.664702		-0.491578	0.0313057	0.143254		-0.918531	6.39436e-05	0.000986418		-1.02815
RSc0334		hypothetical protein	X	3	-1.34259	4.51962e-08	3.68681e-07	0	-1.47394	3.71844e-09	3.58238e-08	0	-1.93863	1.88258e-07	9.5825e-07	0	-1.81255	1.79534e-12	2.83034e-11	-1	-2.836	7.03399e-21	3.04948e-19	-1	-2.13762	9.97055e-17	2.47004e-15	-1	-0.740523	0.00633769	0.0601363	0	-0.423178	0.0809479	0.299109	0	-0.357719	0.126702	0.32355	0	-0.512433	0.0600772	0.209811	0	-2.06809	1.47325e-12	1.02902e-10	-1	-3.05678
RSc0335		putative transmembrane protein	X	7	1.59302	1.84269e-18	4.31018e-17	0	1.35913	9.96435e-14	1.68625e-12	0	-0.643579	0.0230433	0.0415833	0	1.41383	1.07495e-14	2.24311e-13	0	1.408	5.36619e-13	7.8678e-12	0	1.04081	1.11658e-08	1.04762e-07	0	0.55865	0.00624269	0.0597256	0	0.562526	0.00317005	0.0347324	0	0.46019	0.0126024	0.0698759	0	-0.016508	0.939112	0.973911	0	0.645141	0.00131418	0.0118229	0	1.0511
RSc0336		signal peptide protein	X	2	-0.859201	0.00112427	0.00374681	0	-0.667004	0.011358	0.0283191	0	-0.987256	0.00223166	0.0052079	0	-1.29749	1.37339e-06	9.2584e-06	0	-2.44439	4.56667e-14	7.97423e-13	0	-1.15462	1.39796e-05	7.51909e-05	0	-1.16372	0.000142687	0.00422102	-1	-0.721948	0.00661225	0.0596852	0	-0.290554	0.265115	0.497134	0	-0.346698	0.243343	0.481847	0	-0.573729	0.0538454	0.189363	0	-3.50792
RSc0337		polyphenol oxidase B precursor	X	3	-0.897438	0.00158759	0.00508535	0	-0.471591	0.0951347	0.168344	0	0.374143	0.23567	0.312549	0	-2.02114	5.59206e-12	8.22294e-11	-1	-3.47625	4.72964e-21	2.18214e-19	-1	-1.53851	9.94204e-08	8.0773e-07	0	-0.105883	0.738445	0.904884	0	-0.648509	0.0220754	0.135058	0	-0.731083	0.00988514	0.0593935	0	-0.0656479	0.836147	0.934326	0	-1.65274	8.87993e-07	2.32589e-05	-1	-3.68552
RSc0338		Mg(2+) chelatase family protein			0.87911	0.00210451	0.00654115		0.746502	0.011286	0.0281535		0.39108	0.418132	0.504024		1.21933	1.63549e-05	8.89174e-05		0.733267	0.0130447	0.0239335		0.88525	0.0018128	0.00601753		-0.0113024	0.97424	0.989589		-0.118306	0.73702	0.896269		0.595337	0.0407561	0.155608		-0.249627	0.512019	0.736377		0.540291	0.0828299	0.253223		-0.525466
RSc0339		hypothetical protein	X	5	0.950163	0.013997	0.0340052	0	0.84189	0.0291702	0.0620546	0	-0.516712	0.23822	0.31568	0	-0.243851	0.526279	0.636828	0	-2.88652	2.86546e-09	2.13172e-08	-1	0.462248	0.229848	0.349111	0	0.144362	0.736615	0.904426	0	-0.338828	0.377711	0.677671	0	-0.0667586	0.861764	0.93489	0	0.468326	0.272566	0.514927	0	0.0696369	0.871361	0.947086	0	-2.50514
RSc0340		hypothetical protein			-0.0316145	0.901404	0.932942		-0.130858	0.609711	0.720619		-0.0524067	0.864253	0.893754		-0.712157	0.00617705	0.016945		-1.37117	4.76533e-06	1.83498e-05		-0.261151	0.307389	0.436314		-0.178913	0.53484	0.793758		0.241686	0.347194	0.652236		0.21787	0.391767	0.620926		0.339994	0.233383	0.471928		0.257255	0.364158	0.612288		-0.391034
RSc0341		signal peptide protein	X	8	1.82019	1.99844e-08	1.70054e-07	0	1.71481	1.35368e-07	1.02064e-06	0	3.4355	2.02748e-21	8.02849e-20	1	0.954417	0.0037416	0.0109974	0	0.375997	0.292869	0.368117	0	1.27592	8.39774e-05	0.000385682	0	-0.273752	0.477151	0.757634	0	0.218522	0.529694	0.795648	0	-0.153695	0.648847	0.820856	0	0.222534	0.55917	0.768001	0	1.17994	0.0008084	0.00807892	1	-0.278127
RSc0342	glnK	nitrogen regulatory P-II transcription regulator protein	X	8	-0.48954	0.107681	0.186292	0	-0.625122	0.0443357	0.0887244	0	1.27986	0.00033285	0.000917709	0	-1.04507	0.00121305	0.00409975	0	-1.82391	3.97821e-07	1.91084e-06	0	-0.815614	0.0083333	0.0228258	0	-0.106619	0.749886	0.91011	0	0.125257	0.684127	0.869026	0	-0.314478	0.294022	0.526598	0	0.172258	0.608524	0.799303	0	-0.737603	0.0306371	0.128502	0	-0.940737
RSc0343	amtB	ammonium transporter	X	3	-1.55387	3.59118e-11	4.31028e-10	0	-1.68342	1.03682e-12	1.55183e-11	0	-0.884575	0.00118834	0.00293814	0	-1.82358	1.80636e-14	3.64826e-13	-1	-3.01857	5.10219e-25	3.46742e-23	-1	-2.11775	1.00025e-18	2.92457e-17	-1	-0.186475	0.468047	0.749198	0	0.371805	0.10365	0.342931	0	0.0735506	0.746703	0.887327	0	-0.182295	0.479354	0.711742	0	-1.83322	2.47667e-11	1.44827e-09	-1	-2.33555
RSc0344	gshA	Glutamate--cysteine ligase GshA			-0.166953	0.304582	0.425442		-0.0921772	0.571463	0.688851		0.945949	3.40023e-07	1.64738e-06		-0.452787	0.00582245	0.0161685		-0.454691	0.0130085	0.0238846		-0.262392	0.106883	0.192175		0.0126894	0.944443	0.981218		-0.250773	0.128762	0.387751		-0.111915	0.490501	0.700378		0.486586	0.00702039	0.0573142		0.308438	0.0863906	0.26125		0.659311
RSc0345	gshB	glutathione synthetase			-0.412095	0.0332405	0.0712255		-0.551254	0.0046933	0.013098		-1.00685	6.21896e-05	0.000200353		-0.468453	0.0162096	0.0382805		-0.922846	2.91766e-05	9.7365e-05		-0.421237	0.0292823	0.0658002		-0.526457	0.0167594	0.115121		-0.0447911	0.818213	0.930318		0.482886	0.0115595	0.0662103		0.123479	0.567921	0.77279		0.151797	0.477122	0.714333		-0.520717
RSc0346		hypothetical protein	X	5	-0.969262	0.000121597	0.000522215	0	-1.54656	1.82242e-09	1.83666e-08	0	-2.94956	6.27696e-17	1.40297e-15	-1	-0.649971	0.00959053	0.0247591	0	-0.20936	0.454635	0.527418	0	-1.20082	2.21074e-06	1.42172e-05	0	-0.509721	0.0725606	0.279635	0	-0.370937	0.139317	0.408594	0	-0.0547492	0.825652	0.916988	0	-1.19405	4.69298e-05	0.00222651	-1	-0.211354	0.451115	0.68938	0	-0.647934
RSc0347	pstH	phosphohistidinoprotein-hexosephosphotransferase			0.335195	0.212503	0.321794		0.323241	0.233398	0.348399		0.653718	0.0603274	0.0968976		-0.465156	0.101085	0.175115		-0.116868	0.693217	0.747147		-0.0144567	0.957509	0.971807		0.217294	0.471041	0.752103		-0.219533	0.447789	0.737101		-0.642892	0.0218885	0.102112		0.0680071	0.827106	0.931276		0.359595	0.223333	0.467885		0.186024
RSc0348	ptsI	phosphoenolpyruvate-protein phosphotransferase transmembrane			-0.146269	0.312876	0.434655		-0.129296	0.374609	0.500241		-1.03525	2.68097e-07	1.32312e-06		0.109302	0.450849	0.568108		0.421872	0.00734517	0.014418		-0.179819	0.214184	0.330289		-0.0260677	0.872375	0.958273		-0.199351	0.180473	0.466631		-0.141972	0.326109	0.55916		-0.181982	0.271186	0.512705		0.0244343	0.878878	0.950265		0.355593
RSc0349	bfd	putative bacterioferritin-associated ferredoxin protein	X	7	-0.248685	0.509786	0.627239	0	-0.222677	0.555827	0.675019	0	-1.23078	0.0116634	0.022957	0	-0.952871	0.0135821	0.0332868	0	-0.475638	0.261963	0.335135	0	-0.381141	0.31297	0.44225	0	1.06045	0.0103245	0.08484	0	-0.882666	0.0238591	0.140279	0	-0.164613	0.661782	0.830607	0	0.12156	0.772899	0.902883	0	-1.2523	0.00445308	0.0306774	0	0.704453
RSc0350	bfr	bacterioferritin	X	9	0.419093	0.0830679	0.151842	0	0.806359	0.000875229	0.00298814	0	1.32412	1.63913e-06	7.05754e-06	0	0.654283	0.00698355	0.0189532	0	0.82043	0.00196643	0.0043835	0	0.75073	0.0018942	0.00625473	0	0.339898	0.207082	0.50505	0	0.0492485	0.841257	0.941311	0	0.133535	0.581183	0.770091	0	1.13553	2.0523e-05	0.00134039	1	0.841092	0.00155209	0.0133884	0	1.40522
RSc0351	thiF	molybdopterin biosynthesis protein MoeB			-0.712589	0.0225768	0.0511205		-0.881115	0.00580255	0.015748		-2.55826	9.98384e-06	3.73022e-05		0.100159	0.741762	0.823834		0.961392	0.00259794	0.00566323		-0.177471	0.558559	0.679764		-0.4337	0.212991	0.511801		-0.476943	0.14054	0.409961		0.226412	0.448965	0.670182		-0.92634	0.0123104	0.0813229		-0.270261	0.422891	0.665432		0.706538
RSc0352		putative carboxy-terminal processing protease transmembrane protein			-0.545603	0.000990095	0.00335073		-0.380134	0.0215965	0.0488788		-0.679276	0.000405943	0.00110053		-0.878851	1.34789e-07	1.05257e-06		-0.991194	2.13473e-07	1.07571e-06		-0.727939	1.1687e-05	6.42336e-05		-0.182957	0.32597	0.629532		-0.0469957	0.77624	0.913906		0.0881459	0.593172	0.77816		0.214004	0.246694	0.487187		-0.226445	0.224671	0.468283		-0.0643041
RSc0353	gpmA	phosphoglyceromutase			0.0719541	0.742737	0.822918		0.30918	0.157988	0.254654		0.0600002	0.845387	0.87857		0.0829064	0.709091	0.797254		0.662512	0.00379481	0.00791544		0.0109754	0.960043	0.973248		-0.502483	0.050202	0.226644		-0.0379166	0.870525	0.955658		0.132358	0.542764	0.739919		-0.234195	0.363883	0.609582		0.44761	0.0563877	0.195703		1.37561
RSc0354		hypothetical protein			0.434675	0.109379	0.189026		0.310611	0.265766	0.386172		-0.107816	0.812426	0.852073		-0.0381199	0.895596	0.941265		-0.296003	0.318844	0.394942		0.0759173	0.784831	0.855422		-0.576282	0.0889979	0.316528		-0.174568	0.579621	0.827631		-0.561994	0.0574138	0.193781		-0.794442	0.0299196	0.139227		0.239003	0.417237	0.66084		0.14471
RSc0355	grxC	glutaredoxin 3 (GRX3) protein	X	7	1.15816	3.36846e-09	3.19622e-08	0	1.0708	4.78932e-08	3.8785e-07	0	1.47067	5.30986e-11	4.95423e-10	0	0.432605	0.0279274	0.0608375	0	0.74893	0.000461697	0.00118342	0	0.837515	1.82014e-05	9.58479e-05	0	1.26459	3.57159e-09	1.1226e-06	1	0.293762	0.141021	0.410415	0	0.170614	0.384879	0.61685	0	0.471453	0.0316506	0.143899	0	0.877373	4.33652e-05	0.000698985	0	1.10046
RSc0356	secB	PROTEIN-EXPORT PROTEIN SECB	X	9	0.352718	0.231489	0.342587	0	0.590835	0.0454665	0.0906267	0	0.936039	0.00464653	0.0100548	0	0.335378	0.255987	0.368132	0	1.23334	0.000151391	0.000430627	0	0.569984	0.0534817	0.108583	0	0.871958	0.00747444	0.0666471	0	0.742842	0.012206	0.0890911	0	0.798681	0.00692621	0.0462575	0	1.16698	0.000345219	0.00771602	1	1.09101	0.000808487	0.00807892	1	2.46717
RSc0357	gpsA	NAD(P)H-dependent glycerol-3-phosphate dehydrogenase	X	7	-0.129685	0.71807	0.805347	0	-0.539785	0.139014	0.229515	0	-2.23862	6.80241e-05	0.000217755	0	1.10742	0.00197757	0.00632511	0	2.30297	3.21317e-09	2.36243e-08	0	0.0431163	0.904274	0.936439	0	0.054625	0.891879	0.966443	0	0.296388	0.413277	0.70741	0	0.862352	0.015377	0.0803856	0	-0.579214	0.16485	0.388121	0	0.234269	0.553582	0.770999	0	1.68231
RSc0358	yibK	putative tRNA/rRNA methyltransferase protein			-0.948574	0.00521232	0.0144502		-0.747025	0.0276775	0.0594575		-0.270309	0.528519	0.60697		-0.0303267	0.926963	0.959987		0.82916	0.0191865	0.0338082		-0.72746	0.0300962	0.0673281		-0.32234	0.389754	0.688953		0.196386	0.556952	0.81333		0.405892	0.212296	0.440272		-0.702017	0.0697082	0.233887		-0.0770484	0.832692	0.929959		1.26308
RSc0359		putative competence protein F-related protein	X	9	3.42011	1.52769e-13	2.40839e-12	1	2.74123	3.11479e-08	2.57213e-07	0	1.50736	0.0884288	0.135789	0	3.41933	3.03688e-13	5.34002e-12	1	2.937	2.47506e-09	1.87174e-08	1	2.17518	2.32048e-05	0.000119567	0	-0.519499	0.521885	0.787446	0	0.327224	0.651468	0.856216	0	0.454982	0.468103	0.686123	0	0.129744	0.869674	0.949748	0	0.173205	0.801413	0.913281	0	-1.01703
RSc0360	bioC	putative biotin synthesis protein (methyltransferase)	X	7	0.982261	1.61614e-08	1.3941e-07	0	0.799138	6.00877e-06	3.40917e-05	0	-0.336309	0.2299	0.306351	0	1.25414	5.71326e-13	9.77279e-12	0	1.41899	8.25224e-15	1.63388e-13	0	0.958041	3.34903e-08	2.89884e-07	0	0.304285	0.126545	0.386396	0	0.606468	0.00103764	0.0152137	0	0.369608	0.0374916	0.148344	0	0.248934	0.22715	0.465347	0	0.929256	7.89909e-07	2.10183e-05	0	1.21945
RSc0361		hypothetical protein	X	9	0.333689	0.126658	0.21265	0	0.650934	0.0029414	0.00868603	0	1.33434	6.20208e-08	3.41624e-07	0	0.0294104	0.893327	0.939563	0	-0.351482	0.154383	0.213588	0	0.560313	0.0103134	0.0273556	0	0.193242	0.429029	0.723022	0	0.128173	0.561052	0.815724	0	0.0215856	0.921362	0.962201	0	0.808964	0.000841731	0.0142528	1	0.130648	0.592339	0.790992	0	-0.0596574
RSc0362	coxB	putative cytochrome C oxidase polypeptide II precursor (cytochrome AA3 subunit 2) transmembrane protein	X	5	-0.550889	0.00212147	0.00657356	0	-0.441702	0.013679	0.0331208	0	0.432842	0.0310009	0.0541144	0	-0.187117	0.295285	0.410476	0	-0.592722	0.00362928	0.00759535	0	-0.264611	0.13879	0.237164	0	-0.868236	2.50975e-05	0.00115794	-1	0.261945	0.143087	0.414871	0	0.246279	0.167864	0.385843	0	0.244524	0.220814	0.460204	0	0.0450831	0.821906	0.924691	0	0.145402
RSc0363	coxA	cytochrome C oxidase polypeptide I			-0.0650182	0.72235	0.808164		0.0163133	0.928985	0.958725		0.345711	0.0938155	0.143143		-0.120639	0.510096	0.622035		-0.667297	0.00142735	0.00327918		0.242292	0.185346	0.29584		-0.200073	0.33272	0.637186		0.202055	0.270355	0.574548		0.0092235	0.959781	0.978973		0.578468	0.00447055	0.0414368		-0.0484376	0.813731	0.92002		0.282552
RSc0364		hypothetical protein			0.29454	0.733927	0.816214		-0.0607256	0.948902	0.972647		1.87696	0.0973437	0.147462		0.932872	0.252012	0.363768		-0.307166	0.734209	0.78244		0.420239	0.61648	0.729001		0.272151	0.776418	0.92376		1.03705	0.235057	0.535245		0.200996	0.816489	0.913227		-0.302676	0.791523	0.91177		-0.152931	0.872508	0.947289		-0.781487
RSc0365	ctaG	cytochrome C oxidase assembly protein			-0.371681	0.0917486	0.164787		-0.0561946	0.798452	0.866699		0.626783	0.011198	0.0221276		-0.181671	0.409529	0.525657		-0.270358	0.276192	0.350396		0.362658	0.0991604	0.180877		0.246437	0.315924	0.620617		-0.0926965	0.674356	0.862058		-0.211995	0.33539	0.568095		0.502222	0.0401358	0.165174		0.026438	0.914591	0.962829		0.370947
RSc0366		hypothetical protein			-0.167433	0.425087	0.549836		-0.206203	0.326896	0.45201		0.616639	0.00989308	0.0198166		-0.213709	0.309906	0.425243		-1.17176	1.59858e-06	6.77848e-06		0.0300131	0.88605	0.923895		0.110404	0.638074	0.851838		0.125435	0.551752	0.810859		-0.274908	0.190489	0.412739		0.349075	0.136106	0.347626		0.400511	0.0851918	0.258557		-0.39713
RSc0367	coxC	cytochrome C oxidase subunit III transmembrane protein			-0.540457	0.00091587	0.0031418		-0.562393	0.000575856	0.00205827		-0.315615	0.0972454	0.147437		-0.547068	0.000811209	0.00290361		-0.848512	5.32236e-06	2.03082e-05		-0.216681	0.181814	0.291619		0.0328196	0.856756	0.95103		-0.0403909	0.804251	0.925258		-0.0439717	0.786169	0.897331		0.107969	0.553056	0.764155		0.00396879	0.982573	0.993238		-0.15388
RSc0368		hypothetical protein	X	1	6.13564	3.57087e-41	6.19237e-39	1	6.30645	6.90863e-44	1.33629e-41	1	6.51456	1.8678e-36	3.03006e-34	1	5.87554	2.44918e-36	3.62262e-34	1	5.54399	7.63929e-30	7.6836e-28	1	6.69917	1.1488e-51	3.61081e-49	1	0.821552	0.361157	0.665053	0	1.06014	0.237834	0.536835	0	0.219049	0.806312	0.907755	0	1.28331	0.157946	0.378423	0	1.55325	0.0441551	0.166144	0	1.50234
RSc0369		putative transmembrane cytochrome oxidase complex biogenesis factor transmembrane protein	X	7	0.0111289	0.951481	0.968918	0	0.517366	0.00417302	0.0117833	0	0.0616743	0.807749	0.848446	0	0.149273	0.417543	0.534034	0	0.402442	0.0374621	0.06181	0	0.583421	0.00105969	0.00376619	0	0.664101	0.000745257	0.0138299	0	-0.0861609	0.655866	0.856383	0	0.553533	0.00190378	0.0185905	0	0.192607	0.352656	0.599165	0	-0.00431645	0.982827	0.993295	0	0.364939
RSc0370		hypothetical protein			0.0590338	0.75822	0.83602		-0.192711	0.320918	0.445212		-0.921065	0.000637524	0.00166811		0.301103	0.116795	0.196771		0.72617	0.00045235	0.00116124		0.271367	0.154776	0.258166		0.554565	0.00860003	0.0745098		0.478888	0.0135473	0.095687		0.542834	0.00426342	0.0329683		0.2991	0.163782	0.386151		0.770429	0.000212219	0.00268154		1.50522
RSc0371	ctaA	putative heme O oxygenase (cytochrome aa3- controlling) transmembrane protein			-0.564084	0.0258462	0.057336		-0.394377	0.119354	0.203056		-1.17246	0.000967728	0.00243457		-0.0804491	0.748709	0.828622		0.613682	0.0230003	0.039776		-0.179804	0.47145	0.601166		0.570534	0.0373526	0.187471		0.0895256	0.724429	0.890507		0.668163	0.00669402	0.0453696		-0.0316225	0.910954	0.964982		0.334883	0.220591	0.464747		1.03647
RSc0372	ctaB	protoheme IX farnesyltransferase			1.43735	2.81516e-13	4.2643e-12		1.42191	6.89026e-13	1.04686e-11		1.2377	1.23266e-06	5.41402e-06		1.40459	1.4278e-12	2.2795e-11		1.20489	1.13633e-08	7.48968e-08		1.28308	7.2704e-11	9.25642e-10		0.377626	0.0947455	0.327925		-0.164677	0.459481	0.747326		-0.0587431	0.776625	0.8921		-0.238563	0.329478	0.576954		0.561927	0.0103032	0.0581451		1.5593
RSc0373		lipoprotein			0.207731	0.354121	0.478216		0.502112	0.0245559	0.0541867		0.638185	0.0317968	0.0553118		-0.0282518	0.902679	0.945919		0.320003	0.177505	0.240547		0.580488	0.0082039	0.022582		0.61251	0.0120296	0.0927868		-0.25343	0.302843	0.606025		-0.821702	0.000571232	0.00803909		-0.10943	0.6782	0.84503		0.854203	0.00029217	0.00349154		1.6781
RSc0374	rpoH	RNA polymerase factor sigma-32	X	5	-1.16878	3.67149e-09	3.47066e-08	0	-1.09228	3.43818e-08	2.82066e-07	0	-1.45575	9.14105e-10	6.93369e-09	0	-0.815646	3.41956e-05	0.000173356	0	-0.514584	0.0202734	0.0354502	0	-1.01227	2.89105e-07	2.18633e-06	0	-0.373044	0.091892	0.32159	0	-0.187278	0.338302	0.642735	0	-0.256455	0.18871	0.411585	0	-0.381309	0.0852637	0.26274	0	-0.828211	0.000225514	0.00283528	0	0.12893
RSc0375		hypothetical protein	X	8	2.79894	1.44569e-16	3.00429e-15	0	2.41573	5.96529e-12	8.15202e-11	0	1.89262	0.000312677	0.0008678	0	2.62996	3.6363e-14	7.03344e-13	0	2.34307	6.97171e-11	7.05448e-10	0	2.54616	1.11873e-13	2.01652e-12	0	0.135209	0.780613	0.926175	0	-0.487256	0.363674	0.666349	0	-1.0367	0.0390327	0.151931	0	-0.479586	0.392302	0.637855	0	-0.306007	0.524168	0.751223	0	-1.6392
RSc0376		hypothetical protein			0.159501	0.394879	0.518092		0.00686703	0.970991	0.982292		-0.161987	0.497017	0.578156		-0.617254	0.0013792	0.00461169		-0.880695	4.17343e-05	0.000134712		-0.321387	0.0891906	0.165513		-0.115181	0.58666	0.82541		0.303429	0.110708	0.357809		0.391493	0.0359413	0.143565		0.436978	0.0368805	0.157446		0.462819	0.0248714	0.111172		0.132195
RSc0377		putative pirin-like protein			0.150392	0.414693	0.539444		-0.221654	0.237812	0.353604		-1.88235	9.47998e-10	7.15838e-09		0.483989	0.00861782	0.0226195		0.36059	0.0715801	0.109117		0.154217	0.401649	0.534506		0.100195	0.627506	0.847402		0.6227	0.000838859	0.0131832		0.60641	0.000884188	0.0108495		-0.249467	0.24307	0.481639		0.210971	0.298372	0.549436		0.00582189
RSc0378	trpD3	hypothetical protein			0.921772	0.000444227	0.00164872		0.68052	0.0106483	0.0267752		-0.0517356	0.894082	0.918933		1.3177	4.92557e-07	3.60563e-06		1.08728	0.000106576	0.000313616		0.757357	0.00397052	0.0120058		-0.660683	0.0388102	0.192713		-0.221356	0.448731	0.737474		0.109849	0.683481	0.846264		-0.779193	0.0210662	0.115029		0.308078	0.292867	0.544646		-0.552653
RSc0379	nasD	putative nitrate ATP-binding ABC transporter protein			2.07171	2.40119e-07	1.75517e-06		1.13597	0.0118983	0.029476		0.961537	0.201832	0.276269		1.81786	1.52577e-05	8.39509e-05		1.93093	3.17491e-06	1.26719e-05		1.38695	0.0011546	0.00403791		0.337714	0.52731	0.790415		0.22342	0.686949	0.87195		0.503489	0.286562	0.519323		0.123543	0.837345	0.934326		0.00175902	0.998191	0.999383		-0.357805
RSc0380	nasE	putative nitrate transmembrane ABC transporter protein	X	8	1.5426	0.000175224	0.000721705	0	1.19781	0.00548444	0.0149817	0	0.82805	0.241928	0.319835	0	0.773925	0.0877386	0.155749	0	1.11879	0.00999881	0.018985	0	0.989052	0.0212898	0.0503132	0	0.397882	0.433226	0.725022	0	0.263625	0.610368	0.845169	0	0.0349271	0.941212	0.971543	0	-0.236688	0.688818	0.851919	0	-0.442393	0.408487	0.65319	0	-0.0231631
RSc0381	nasF	putative nitrate transporter protein	X	6	3.18694	1.04807e-17	2.34255e-16	1	3.19732	1.2217e-17	3.02657e-16	1	3.18429	1.43734e-11	1.46324e-10	0	2.86518	5.85572e-14	1.10708e-12	1	2.4285	1.2256e-09	9.84591e-09	0	2.98227	1.67767e-15	3.59021e-14	1	0.954032	0.045654	0.214374	0	1.41209	0.00165166	0.022091	1	1.27173	0.00242603	0.0221275	1	1.25035	0.00955662	0.0700323	0	0.856038	0.0640799	0.212811	0	0.850503
RSc0382		response regulator transcription regulator protein			0.807483	0.0038911	0.0111947		0.57835	0.0412049	0.0835563		-1.32908	0.005355	0.0114063		0.980481	0.000479226	0.00182578		0.476416	0.11777	0.169122		0.575113	0.0403571	0.0862175		-0.31421	0.339546	0.644856		-0.0318513	0.915574	0.972628		0.326717	0.24713	0.479594		-0.271766	0.418232	0.662453		0.58884	0.0552673	0.192692		0.267384
RSc0383		hypothetical protein			-0.852709	0.0019449	0.00612072		-0.590167	0.031331	0.066049		-0.512033	0.134117	0.196011		-0.139571	0.606611	0.709453		0.29594	0.317794	0.393923		-0.345208	0.201885	0.315794		-0.573042	0.0639252	0.260658		0.308517	0.256204	0.559541		0.141428	0.597733	0.781795		0.215441	0.476332	0.709523		0.380128	0.200474	0.438468		1.38614
RSc0384		maleylacetoacetate isomerase (glutathione transferase zeta 1) protein	X	9	-0.029037	0.92258	0.948223	0	-0.258899	0.391146	0.517622	0	-0.534692	0.169744	0.240328	0	0.646533	0.0297742	0.0639617	0	1.3108	4.46829e-05	0.000142945	0	0.41624	0.160746	0.26522	0	0.482459	0.143099	0.411225	0	1.02003	0.000653751	0.0111631	1	0.880328	0.00290799	0.0251422	0	0.367573	0.269235	0.51113	0	0.935596	0.00383368	0.0273469	0	2.146
RSc0385		hypothetical protein	X	7	-0.561618	0.192784	0.298523	0	-0.410868	0.341797	0.468365	0	-2.60794	0.00126667	0.00311344	0	1.69981	4.20355e-05	0.000208272	0	2.45798	3.07282e-08	1.84186e-07	0	0.722097	0.0815118	0.15428	0	0.238745	0.608532	0.834553	0	0.12528	0.772651	0.911485	0	0.841221	0.0412985	0.157284	0	-0.68802	0.17326	0.398667	0	0.313335	0.494949	0.727694	0	0.730838
RSc0386	ftsY	putative cell division protein	X	7	0.27409	0.324133	0.447452	0	0.371588	0.182435	0.285993	0	-1.8032	3.35395e-05	0.000112748	0	0.771181	0.00547322	0.0153256	0	1.75561	4.46393e-09	3.17976e-08	0	0.326292	0.239512	0.359554	0	0.250336	0.419322	0.713869	0	0.671863	0.0168724	0.110733	0	0.73241	0.00797805	0.0510453	0	0.0716648	0.820901	0.928877	0	0.243898	0.427874	0.670544	0	1.8783
RSc0387		putative zinc protease protein			-0.117679	0.515848	0.632423		-0.0631428	0.727858	0.811942		0.489461	0.0200518	0.0369109		0.0946681	0.601428	0.705524		0.377026	0.0587463	0.0920359		0.133865	0.458278	0.58898		-0.201819	0.323746	0.628028		0.55709	0.00218484	0.0266688		0.162424	0.368037	0.600927		0.140344	0.48963	0.719983		-0.0380443	0.850848	0.937834		0.833477
RSc0388		putative Zinc protease-like signal peptide protein	X	5	-1.14638	9.47587e-07	6.18885e-06	0	-1.064	5.97505e-06	3.39531e-05	0	-2.10496	6.98056e-09	4.52971e-08	0	-0.28657	0.207668	0.311482	0	0.193732	0.429776	0.504163	0	-0.716171	0.00172939	0.00577103	0	-0.617617	0.0172327	0.117271	0	-0.146241	0.525876	0.793468	0	0.283205	0.202872	0.429939	0	-0.880427	0.00102335	0.0160826	0	-0.374245	0.138607	0.349051	0	0.0140273
RSc0389		hypothetical protein	X	7	-0.226577	0.432392	0.556138	0	-0.420601	0.156379	0.252709	0	-1.10408	0.0220489	0.0400159	0	0.692974	0.012979	0.0320902	0	0.493266	0.0968608	0.143058	0	-0.429134	0.140062	0.238851	0	-0.648331	0.0539394	0.237116	0	0.246002	0.406376	0.703742	0	1.04143	0.000130548	0.00285446	1	-1.02494	0.00463435	0.0426072	0	-0.0357353	0.908621	0.961586	0	-0.615393
RSc0390	coaD	phosphopantetheine adenylyltransferase			-0.465455	0.166334	0.264294		-0.169405	0.61351	0.724258		1.08124	0.00404832	0.00889039		-0.369272	0.272426	0.385707		0.382385	0.30157	0.377357		-0.210781	0.528959	0.65431		0.403831	0.277468	0.582392		0.543029	0.106144	0.347525		0.205063	0.539222	0.738051		0.826535	0.0254255	0.12825		2.28403e-06	0.999985	0.999985		1.96718
RSc0391		ferredoxin protein	X	9	0.893173	0.000184897	0.000757822	0	1.1195	2.99646e-06	1.79609e-05	0	0.711886	0.0121321	0.0237494	0	0.471703	0.0496409	0.0975172	0	1.39644	7.53013e-08	4.1523e-07	0	0.811243	0.000676228	0.00251535	0	0.824318	0.00172475	0.0248531	0	0.356933	0.142586	0.413771	0	0.457474	0.0555464	0.189642	0	1.02008	0.000111422	0.00376069	1	1.45982	2.06524e-08	7.92832e-07	1	1.87989
RSc0392		prolin-rich transmembrane protein			-0.127996	0.717702	0.805113		-0.247648	0.497169	0.621029		-1.46725	0.0386052	0.0655011		0.48315	0.159728	0.252998		1.04903	0.00222594	0.00491407		-0.0940937	0.788289	0.857147		-0.450782	0.271561	0.577699		-0.373455	0.345432	0.65014		0.186372	0.585991	0.773884		-1.16695	0.0136796	0.0866432		0.0531552	0.887686	0.954291		-0.993213
RSc0393	pth	peptidyl-tRNA hydrolase			0.458183	0.0350366	0.0742204		0.272115	0.214718	0.325736		-0.735536	0.017576	0.0326885		0.094151	0.670378	0.76656		-0.377291	0.122525	0.1752		0.160918	0.460887	0.591276		0.122601	0.61596	0.839702		-0.0322397	0.886964	0.960742		0.156679	0.472707	0.689256		0.0604494	0.808585	0.922746		0.552688	0.0204639	0.0968138		-0.0380125
RSc0394	rplY	50S ribosomal protein L25/general stress protein Ctc	X	6	0.810326	0.0104573	0.0263608	0	1.14592	0.000312895	0.00120302	0	1.95173	3.59229e-08	2.05759e-07	0	0.902508	0.00451608	0.0129483	0	2.10625	1.31892e-09	1.05284e-08	0	1.37655	1.56329e-05	8.31056e-05	0	1.96716	1.56848e-08	4.15152e-06	1	0.385711	0.226827	0.527919	0	0.443312	0.160639	0.374007	0	1.11043	0.00144768	0.0201116	1	0.998954	0.0040283	0.0285328	0	3.71385
RSc0395	prsA	ribose-phosphate pyrophosphokinase	X	6	0.993986	0.00177067	0.00562164	0	1.32786	2.90949e-05	0.000142057	0	2.21841	1.77091e-09	1.27046e-08	0	0.388665	0.235712	0.344893	0	1.74835	1.912e-07	9.71257e-07	0	0.851229	0.00745672	0.0208333	0	0.367038	0.310093	0.615608	0	-0.107442	0.758852	0.905677	0	0.0458084	0.888795	0.949193	0	0.588876	0.104207	0.296778	0	0.461075	0.189314	0.424459	0	2.80456
RSc0396	ipk	4-diphosphocytidyl-2-C-methyl-D-erythritolkinase	X	4	-1.6326	1.74522e-07	1.31782e-06	0	-1.18019	0.000132703	0.000558932	0	0.36224	0.288562	0.372288	0	-2.51922	5.89197e-15	1.28829e-13	-1	-2.05829	2.69998e-08	1.63593e-07	0	-2.04381	1.10182e-10	1.36816e-09	-1	-0.512798	0.139441	0.406284	0	-0.921595	0.00272487	0.0314298	-1	-1.14254	0.000212755	0.00402234	-1	0.00925229	0.978419	0.992296	0	-0.878801	0.0123257	0.0665801	0	0.258585
RSc0397	lolB	outer membrane lipoprotein LolB	X	5	-0.619522	0.0268549	0.059234	0	-0.85586	0.00243611	0.00734045	0	-3.37927	3.49031e-14	5.30295e-13	-1	-0.69951	0.0130191	0.0321576	0	-1.12325	0.00048405	0.00123693	0	-1.18569	2.97629e-05	0.000149347	0	-0.694321	0.0297936	0.162684	0	-0.0697381	0.803304	0.925258	0	0.878757	0.00153214	0.0161534	0	-0.458717	0.149295	0.368584	0	-0.492529	0.118053	0.31765	0	-1.33163
RSc0398		hypothetical protein			-0.524698	0.0159943	0.038067		-0.755422	0.000553345	0.00199339		-1.69447	1.79366e-10	1.54255e-09		-1.03764	2.38885e-06	1.52263e-05		-1.54925	1.75635e-09	1.37366e-08		-1.08908	7.33597e-07	5.14541e-06		-0.455118	0.0653592	0.263586		-0.295425	0.174913	0.457193		0.195664	0.367278	0.600263		-0.101185	0.679278	0.845358		-0.199129	0.416553	0.660418		-1.00114
RSc0399	mutM	formamidopyrimidine-DNA glycosylase	X	7	0.226413	0.385431	0.508349	0	0.0572329	0.827303	0.888808	0	-1.64124	1.19339e-05	4.38392e-05	0	0.65284	0.0124015	0.0309208	0	0.723137	0.0112393	0.0210591	0	0.265497	0.307993	0.436801	0	-0.313398	0.292211	0.600209	0	0.115699	0.66249	0.857508	0	0.834786	0.00133346	0.014706	0	-0.504128	0.0959997	0.28349	0	0.297085	0.303772	0.554326	0	-0.168408
RSc0400		hypothetical protein			0.445423	0.00461442	0.0129932		0.375899	0.0169974	0.039758		0.398684	0.0292126	0.0514032		0.00619421	0.968718	0.986659		0.59022	0.000664014	0.00164661		0.378513	0.0160167	0.039816		0.0915638	0.603415	0.832502		0.00586194	0.970605	0.992915		-0.051118	0.74547	0.887327		0.418461	0.0171496	0.0997648		0.195783	0.263884	0.515768		1.23329
RSc0401	mutY	A/G-specific adenine glycosylase protein	X	7	0.234962	0.332954	0.457183	0	0.0169273	0.945956	0.970464	0	-2.26111	2.16248e-05	7.53124e-05	0	0.676564	0.0047902	0.0136487	0	1.1798	1.66681e-06	7.03222e-06	0	0.308079	0.199725	0.313489	0	0.22599	0.402874	0.700797	0	0.513764	0.0407367	0.197464	0	0.917161	8.51619e-05	0.00209941	1	-0.442997	0.136628	0.348783	0	0.306939	0.239547	0.485744	0	0.889124
RSc0402		hypothetical protein			0.866869	3.32581e-06	1.96771e-05		0.908982	1.25866e-06	7.96199e-06		-0.437768	0.138812	0.201759		0.552224	0.00377441	0.0110744		1.01523	3.14532e-07	1.5387e-06		0.572246	0.00229716	0.00741013		0.278763	0.189822	0.480672		-0.0534743	0.794222	0.922594		-0.0603877	0.754344	0.887741		0.0680397	0.758373	0.894432		0.777907	0.000124932	0.00171661		1.22149
RSc0403		hypothetical protein			0.94331	6.37483e-08	5.10494e-07		1.08797	5.02666e-10	5.57671e-09		0.542269	0.00828079	0.016883		0.474832	0.0065972	0.0180116		0.42101	0.0284787	0.048336		0.570969	0.0010371	0.00369638		0.256531	0.187541	0.477058		0.300039	0.0890471	0.314921		0.296735	0.0884577	0.257849		0.622597	0.00132768	0.0190768		0.0827056	0.671123	0.839646		0.75784
RSc0404		putative signal peptide protein			-1.12738	7.43965e-05	0.000331684		-0.800712	0.00463814	0.0129521		-0.138932	0.665743	0.730531		-1.45321	4.41323e-07	3.24951e-06		-1.97725	5.66385e-09	3.93963e-08		-0.700868	0.0129385	0.033351		-0.454155	0.153884	0.427558		-0.60849	0.0315372	0.166772		0.166717	0.55152	0.746138		0.636731	0.0409832	0.166751		0.276234	0.377175	0.623951		-0.571978
RSc0405	ptsK	HPr kinase/phosphorylase			0.463994	0.11673	0.199077		0.728411	0.0139001	0.0335268		0.355078	0.337026	0.420989		0.790496	0.00761867	0.0204125		1.69806	9.28165e-08	5.01369e-07		0.698189	0.0177807	0.0433581		0.343762	0.297689	0.604264		-0.160512	0.603873	0.842196		-0.27094	0.366892	0.600263		-0.0138274	0.967544	0.987164		0.225779	0.49106	0.725695		2.25771
RSc0406	ptsN	putative nitrogen regulatory IIA (enzyme IIA- Ntr) (phosphotransferase enzyme II, A component) transcription regulator protein	X	5	0.0611913	0.792158	0.862847	0	0.603771	0.00872012	0.0225584	0	0.32226	0.280643	0.363283	0	-0.840693	0.000633719	0.00233307	0	-0.182445	0.474374	0.548042	0	-0.0851658	0.7143	0.809616	0	-0.204914	0.438921	0.73042	0	-1.04649	5.748e-05	0.00181803	-1	-0.451656	0.0558681	0.190385	0	0.123588	0.639459	0.821835	0	-0.10363	0.687983	0.84614	0	0.425864
RSc0407		putative sigma-54 modulation protein	X	9	0.251272	0.319798	0.442461	0	0.595829	0.0186511	0.0430062	0	2.36829	6.16833e-17	1.38769e-15	0	0.242277	0.337429	0.451792	0	-0.467375	0.103418	0.151364	0	0.797326	0.00170459	0.00569972	0	0.409333	0.145402	0.41326	0	0.345855	0.171216	0.455098	0	0.328812	0.193137	0.415968	0	0.977866	0.000473363	0.00970687	1	0.236585	0.401655	0.646996	0	-0.135537
RSc0408	rpoN1	RNA polymerase factor sigma-54	X	5	-0.532453	0.025022	0.0557162	0	-0.154721	0.513738	0.635413	0	0.614868	0.0204358	0.037508	0	-0.92069	0.000120687	0.00053854	0	-1.03257	0.000170018	0.000476866	0	-0.459713	0.0527841	0.107681	0	-0.15281	0.566669	0.813757	0	-1.23536	3.20644e-07	3.50548e-05	-1	-0.569218	0.016608	0.0844507	0	0.560868	0.0332523	0.149176	0	-0.35168	0.190123	0.425703	0	-0.469569
RSc0409		ABC transporter ATP-binding protein			0.0564874	0.728223	0.812035		0.210552	0.196057	0.302817		0.0698723	0.737324	0.792478		-0.107176	0.514955	0.625987		0.173779	0.327828	0.404179		-0.166515	0.307493	0.436338		-0.0160661	0.93001	0.976014		-0.45471	0.00784261	0.0667352		-0.303297	0.0640681	0.208139		-0.0358455	0.846597	0.93935		-0.598632	0.00125137	0.0114113		0.453361
RSc0410		putative signal peptide protein	X	5	-0.73503	0.00980939	0.0249779	0	-0.209656	0.453043	0.578702	0	-0.939716	0.0281333	0.0497652	0	-0.493011	0.0834049	0.149324	0	-0.29289	0.328083	0.404394	0	-0.748328	0.00821628	0.0225914	0	-0.921061	0.00512719	0.053274	0	-0.915593	0.00289726	0.0325181	-1	-0.0390686	0.88616	0.947788	0	-0.569282	0.0816708	0.257023	0	-0.239031	0.43206	0.674553	0	-0.173679
RSc0411		hypothetical protein	X	5	0.0232305	0.924	0.948906	0	0.451993	0.0621561	0.118448	0	0.761943	0.0111594	0.0220773	0	-0.171148	0.48984	0.60348	0	-0.151114	0.571238	0.638958	0	-0.0975517	0.689182	0.788959	0	-0.535145	0.0585483	0.24722	0	-0.86596	0.00119572	0.0172796	-1	-0.576558	0.0204445	0.0981061	0	0.0192205	0.94475	0.975712	0	-0.389904	0.155296	0.376949	0	0.216264
RSc0412		hypothetical protein	X	3	-1.112	2.11448e-06	1.30635e-05	0	-1.57201	1.10751e-10	1.32928e-09	0	-2.26066	9.50651e-10	7.16765e-09	0	-1.05506	8.31325e-06	4.75218e-05	0	-1.00018	0.000109952	0.000322418	0	-1.97258	1.04259e-15	2.26977e-14	-1	-0.383041	0.136791	0.401708	0	-0.430921	0.0662152	0.265336	0	-0.0407013	0.856245	0.932565	0	-0.801689	0.00274679	0.0307653	0	-0.962322	0.000233319	0.00291882	0	-0.366198
RSc0413		hypothetical protein			0.434775	0.0174174	0.0409692		0.403973	0.0286777	0.0612399		-1.08684	0.000363705	0.00099677		0.406246	0.0282293	0.0613772		0.607605	0.00188554	0.0042144		0.224061	0.222633	0.340207		-0.153542	0.466233	0.749198		0.377636	0.0478518	0.217977		0.697156	0.000113934	0.00260443		0.123468	0.560609	0.768411		0.395885	0.0478419	0.174852		0.164811
RSc0414		putative glutathione-regulated potassium-efflux system K+/H+ antiporter transmembrane protein	X	7	0.0542472	0.83655	0.888679	0	0.21061	0.423625	0.549624	0	-0.72205	0.0352953	0.0606008	0	0.80641	0.00213896	0.00675256	0	1.39654	9.61828e-07	4.30311e-06	0	0.600242	0.0218074	0.0512234	0	0.568381	0.0504487	0.227132	0	0.0972552	0.715636	0.886375	0	0.352694	0.177883	0.39883	0	0.0547675	0.853596	0.942081	0	0.111884	0.701607	0.851845	0	1.16023
RSc0415		hypothetical protein	X	7	1.20033	3.33867e-08	2.77065e-07	0	1.3146	1.62343e-09	1.65603e-08	0	-0.455441	0.111868	0.166446	0	0.735657	0.000737493	0.00266824	0	-0.257149	0.290975	0.366251	0	0.897018	3.51452e-05	0.000174305	0	0.748049	0.00178602	0.0254444	0	0.964575	1.10154e-05	0.000577045	1	1.08693	5.46389e-07	5.11975e-05	1	0.932288	0.000103796	0.00357527	1	0.731948	0.00213163	0.0172384	0	0.178588
RSc0416		hypothetical protein			2.08892	1.22925e-17	2.73535e-16		2.02531	1.34038e-16	2.94357e-15		0.525929	0.111521	0.166103		1.89877	9.59345e-15	2.03567e-13		1.44649	3.30062e-08	1.96902e-07		2.20351	1.92145e-19	5.96478e-18		-0.15306	0.595073	0.828293		0.170334	0.518473	0.788355		0.47673	0.0552208	0.189301		0.0549812	0.850238	0.940781		0.920885	0.000582635	0.00614271		0.965982
RSc0417	apt	adenine phosphoribosyltransferase			-0.30718	0.209642	0.318228		-0.119481	0.625711	0.733496		-0.969283	0.0157018	0.0296302		-0.00691203	0.977416	0.991359		0.887057	0.000291429	0.000778329		0.0353333	0.882074	0.922619		0.159195	0.549518	0.802184		0.199395	0.426219	0.718169		0.754959	0.00103246	0.0121599		0.356457	0.183172	0.409343		0.395137	0.120109	0.320441		1.4856
RSc0418		transport transmembrane protein	X	7	-1.07132	0.0057961	0.0157987	0	-1.2795	0.00134372	0.00433178	0	-1.40192	0.0155854	0.0294215	0	0.919576	0.0115497	0.0290854	0	1.62907	2.79878e-05	9.36465e-05	0	-0.0772534	0.834094	0.888887	0	0.207123	0.61246	0.837855	0	0.886194	0.0163618	0.108253	0	1.01256	0.00500909	0.0364554	1	0.109197	0.79417	0.913304	0	0.476715	0.233237	0.479537	0	1.42649
RSc0419		hypothetical protein	X	5	-1.2782	2.13782e-10	2.37331e-09	0	-1.87385	1.90886e-19	5.48551e-18	-1	-2.99928	5.91425e-23	2.72869e-21	-1	-1.47911	4.44138e-13	7.70197e-12	0	-1.79151	2.16783e-14	3.93575e-13	0	-1.62198	1.68492e-15	3.59046e-14	0	-0.73377	0.00114694	0.0185797	0	-0.364021	0.0668553	0.266204	0	-0.0157985	0.935458	0.968487	0	-0.824562	0.00030211	0.00702361	0	-1.05182	3.72494e-06	8.37853e-05	0	-1.79477
RSc0420	uvrA1	excinuclease ABC subunit A			0.503229	0.0202974	0.0468237		0.437674	0.0447151	0.0893769		0.447723	0.0967972	0.147023		0.492934	0.0238432	0.0530799		1.46769	2.96837e-10	2.70925e-09		0.599195	0.00558134	0.0162152		0.340793	0.159544	0.436232		-0.275026	0.228748	0.529425		0.164522	0.449877	0.670946		-0.0444501	0.858692	0.944604		0.630601	0.00786678	0.0480705		2.23933
RSc0421		putative multidrug-efflux transporter transmembrane protein	X	6	0.589047	0.0519902	0.102694	0	0.6428	0.0348213	0.0725291	0	0.411315	0.303038	0.385915	0	0.437687	0.153883	0.246066	0	2.05399	1.60443e-10	1.52239e-09	0	0.472131	0.119706	0.209903	0	0.49161	0.144563	0.412607	0	-0.323146	0.324911	0.628695	0	0.369459	0.224215	0.453206	0	0.125305	0.720602	0.87323	0	0.625505	0.0587045	0.201107	0	2.56157
RSc0422	ssb	single-strand DNA-binding protein			-1.40914	6.93401e-09	6.34021e-08		-1.32541	5.04852e-08	4.07528e-07		-0.740179	0.00880237	0.0178393		-0.41239	0.0835464	0.149521		0.00708809	0.978687	0.984955		-0.583809	0.0142884	0.0362912		0.382321	0.146733	0.415963		-0.0924619	0.698062	0.877465		-0.125308	0.597039	0.781293		-0.0291892	0.91297	0.965293		0.23748	0.368952	0.616473		0.81411
RSc0423		hypothetical protein	X	9	0.909573	0.0131817	0.032227	0	1.08889	0.00303766	0.00893356	0	2.34376	6.94704e-08	3.8016e-07	0	-0.0922215	0.81978	0.885733	0	-0.312396	0.452048	0.525144	0	0.564367	0.130553	0.225541	0	0.912071	0.0242802	0.14393	0	-0.467962	0.298206	0.601521	0	0.452152	0.229165	0.458969	0	1.05686	0.0101122	0.0722359	0	0.213354	0.604201	0.796993	0	0.128988
RSc0424		signal peptide protein			0.603621	0.0245831	0.054946		0.472093	0.0838828	0.15158		0.354991	0.351189	0.436081		0.118294	0.673368	0.768406		-0.0451797	0.878029	0.904467		0.540173	0.0441157	0.0929833		-0.180824	0.566137	0.813486		0.197187	0.497355	0.772655		-0.0807614	0.770737	0.890183		0.6176	0.0420187	0.169592		1.01654	0.00035651	0.00404715		0.559606
RSc0425		hypothetical protein	X	5	0.116155	0.758118	0.83602	0	-0.171746	0.658203	0.759895	0	-1.24024	0.0600237	0.0964714	0	0.987754	0.00724855	0.0195563	0	0.525474	0.183898	0.247942	0	-0.255765	0.503866	0.632695	0	-0.685962	0.126435	0.386396	0	-1.08586	0.0146816	0.0999277	0	-0.487242	0.210334	0.439456	0	-1.61526	0.00179908	0.0233788	-1	0.474031	0.239025	0.485288	0	-0.397413
RSc0426		hypothetical protein			0.300307	0.468933	0.59134		0.391854	0.351249	0.477414		0.277357	0.706167	0.764874		0.460962	0.272592	0.3858		1.22376	0.00058772	0.00147414		0.641016	0.0995484	0.181453		-0.849426	0.12932	0.390338		-0.848912	0.140537	0.409961		-0.74004	0.122495	0.317212		-0.680295	0.245207	0.484917		-1.33774	0.0153891	0.0779372		-0.621181
RSc0427		3-oxoacyl-(acyl carrier protein) synthase I			-0.0255385	0.922066	0.947889		-0.430616	0.111763	0.192551		-2.27388	1.32234e-05	4.80149e-05		0.46539	0.0714377	0.131309		0.752354	0.00543995	0.0109825		-0.188682	0.471465	0.601166		0.337713	0.23796	0.540515		0.381555	0.153398	0.430918		0.53146	0.0361206	0.144053		-0.692155	0.0291639	0.137973		0.585022	0.0339593	0.139186		0.301657
RSc0428		hypothetical protein			1.18385	0.0175965	0.0413324		0.721775	0.173472	0.274682		1.09854	0.147908	0.213316		2.24487	1.56421e-06	1.03369e-05		1.97088	4.89287e-05	0.000155049		1.48745	0.00213672	0.00694608		0.938861	0.0952211	0.327925		0.694787	0.223486	0.524213		0.687852	0.183203	0.404255		-0.489134	0.491949	0.721878		1.14927	0.0290003	0.123991		0.995169
RSc0429		hypothetical protein			0.911483	0.00129581	0.00426481		0.458579	0.1248	0.210258		-1.09024	0.0696008	0.109836		1.61245	4.0854e-09	3.94347e-08		2.14788	9.20483e-15	1.78043e-13		1.20307	1.32157e-05	7.14645e-05		0.500801	0.121243	0.378144		0.153879	0.639588	0.856216		0.740971	0.0092889	0.0569709		-0.888605	0.0279944	0.134791		0.588678	0.0566804	0.196448		0.917237
RSc0430		putative transmembrane protein	X	9	0.279299	0.461483	0.58391	0	-0.0303262	0.939712	0.966622	0	-0.0192451	0.976345	0.981811	0	0.872069	0.0174329	0.0405881	0	1.56957	9.261e-06	3.38963e-05	0	0.302376	0.420917	0.553368	0	0.357075	0.39235	0.691212	0	0.232389	0.579209	0.827277	0	0.258624	0.492274	0.701861	0	0.348843	0.429555	0.672342	0	1.16811	0.00170225	0.0143462	1	1.64154
RSc0431		hypothetical protein			-0.857162	0.0394283	0.0815907		-0.686503	0.0990085	0.174157		-1.83123	0.0208062	0.0381182		0.27002	0.484198	0.598729		0.840051	0.0314112	0.0527435		-0.0926787	0.809858	0.872473		-0.46679	0.299133	0.605355		-0.336649	0.43156	0.723132		-0.222332	0.568256	0.760043		-1.2367	0.0164855	0.0973067		0.161694	0.695614	0.850756		-0.146977
RSc0432		hypothetical protein			-0.253551	0.425901	0.550322		-0.546606	0.0994897	0.174881		-1.75297	0.00532091	0.0113433		0.943432	0.00159652	0.0052614		1.48413	1.39046e-06	5.9817e-06		0.0679885	0.825698	0.883665		-0.215531	0.54461	0.799503		-0.278688	0.418343	0.711261		0.413751	0.170708	0.389691		-0.862899	0.029832	0.139227		0.630044	0.0515113	0.184115		0.085325
RSc0433		hypothetical protein			0.671209	0.116063	0.198261		0.804402	0.0608959	0.116311		0.0184778	0.980171	0.985018		0.953402	0.0249442	0.055189		1.1393	0.00622563	0.0123848		0.665987	0.116302	0.205495		-0.160023	0.761434	0.916119		-1.47886	0.0210454	0.130825		0.217767	0.624458	0.802823		-0.162155	0.768073	0.90014		0.377137	0.412806	0.658003		0.211351
RSc0434		acyl carrier protein	X	3	-1.57808	1.30754e-06	8.39797e-06	0	-1.37593	2.34399e-05	0.000116828	0	-0.0550419	0.884861	0.910759	0	-2.21222	9.87173e-11	1.21978e-09	-1	-1.1473	0.00145774	0.00334138	0	-1.79682	4.65657e-08	3.95067e-07	-1	-0.887653	0.0142463	0.104743	0	-1.40473	2.49655e-05	0.00108234	-1	-0.941136	0.00295951	0.0254852	-1	-0.656501	0.0693815	0.233215	0	-1.16898	0.00131996	0.0118537	0	-1.31479
RSc0435	fabG	3-ketoacyl-(acyl-carrier-protein) reductase	X	5	-0.920848	0.0029967	0.00890159	0	-1.30493	5.68468e-05	0.000260366	0	-2.95502	2.55369e-06	1.05874e-05	-1	-0.680819	0.0282986	0.0614215	0	0.640484	0.039553	0.0648767	0	-1.10841	0.000387638	0.00154105	0	-0.26298	0.433376	0.725032	0	0.0392733	0.89807	0.967594	0	0.32855	0.257119	0.489922	0	-0.503115	0.151657	0.371436	0	-0.823349	0.015426	0.077967	0	0.231967
RSc0436		hypothetical protein			-0.535206	0.136637	0.225517		-0.764196	0.0423982	0.0854794		-0.559431	0.324951	0.408749		0.554952	0.0978044	0.170314		1.29027	0.000117844	0.000342961		-0.227644	0.512581	0.640081		-0.621981	0.127777	0.387804		-0.586031	0.13826	0.407327		-0.354781	0.312392	0.546441		-0.871344	0.0468954	0.181833		-0.505305	0.188247	0.423397		0.88038
RSc0437		hypothetical protein			-0.338248	0.495786	0.615479		-0.51775	0.326584	0.451827		-0.746216	0.453803	0.537108		-0.363177	0.484669	0.599018		-0.193386	0.682229	0.738311		-0.425032	0.391927	0.525181		-0.693734	0.235918	0.538339		-0.471788	0.418801	0.711261		0.666253	0.114347	0.303618		-0.63755	0.313617	0.558888		0.0254268	0.958262	0.981686		-1.02498
RSc0438		hypothetical protein	X	5	-0.327986	0.401928	0.525694	0	-1.26743	0.00677169	0.0180758	0	-1.02633	0.198168	0.271954	0	-0.416241	0.312843	0.427873	0	-0.396221	0.296398	0.372095	0	-1.02842	0.0163445	0.0405259	0	-0.594614	0.194295	0.488719	0	-0.411395	0.36404	0.666349	0	0.658918	0.049568	0.176417	0	-1.70888	0.00344033	0.0354678	-1	-0.513388	0.212483	0.455007	0	-1.41424
RSc0439		putative lipase/esterase protein			0.147337	0.533046	0.647863		-0.169011	0.488746	0.613403		-1.27852	0.00219188	0.00514371		0.666299	0.00428568	0.012344		1.17737	1.15205e-06	5.03357e-06		0.37006	0.112155	0.200294		-0.016283	0.951417	0.982429		0.450551	0.064551	0.261772		0.528214	0.0221894	0.103134		0.102644	0.705939	0.863867		0.642868	0.0101803	0.0577839		1.31991
RSc0440		putative signal peptide protein			0.24062	0.276643	0.395014		-0.316542	0.15954	0.256826		-2.07751	2.96463e-09	2.03398e-08		-0.0123639	0.955903	0.978872		-0.15755	0.522552	0.593477		-0.196028	0.378679	0.511929		0.329623	0.180473	0.46866		0.28904	0.198954	0.4895		0.427751	0.052222	0.182251		-0.12002	0.635816	0.819494		0.188286	0.442912	0.682415		-0.5787
RSc0441	gntK	thermoresistant gluconokinase (gluconate kinase 2) protein			0.168766	0.421143	0.54628		0.212605	0.311359	0.43665		-1.05194	4.55398e-05	0.000150374		0.0413792	0.843956	0.906504		-0.098256	0.676723	0.733316		-0.00346468	0.986833	0.990575		0.186373	0.427126	0.722202		0.38144	0.0703574	0.276652		0.409981	0.0506219	0.1784		0.427959	0.0674488	0.229034		0.232398	0.32063	0.571993		0.176033
RSc0442		acyl-CoA synthetase			0.3913	0.0545676	0.106903		0.164347	0.419692	0.545664		0.403636	0.0816298	0.126468		0.103714	0.610848	0.713413		-0.525198	0.0231238	0.0399758		0.238112	0.241787	0.362104		-0.266349	0.24774	0.550789		0.260095	0.202947	0.495205		0.233649	0.250684	0.483763		0.152456	0.503976	0.731668		0.381676	0.0914956	0.271411		-0.539117
RSc0443		glycin-rich signal peptide protein			-0.352199	0.401444	0.525198		0.356199	0.362427	0.48867		2.14695	4.01384e-06	1.59949e-05		0.328444	0.406196	0.523114		-0.0122521	0.975561	0.983026		0.578617	0.114155	0.202499		-0.589854	0.223437	0.524554		-1.2505	0.0243537	0.142082		0.0898599	0.817606	0.91354		-0.865457	0.118365	0.318455		0.0661165	0.873663	0.947737		-1.50572
RSc0444		putative signal peptide protein	X	7	0.353922	0.347836	0.471627	0	-0.500657	0.244141	0.361113	0	-1.00348	0.220268	0.29571	0	0.325351	0.403567	0.52072	0	0.25799	0.503647	0.575384	0	0.0792645	0.836974	0.890447	0	-0.104219	0.813303	0.941847	0	0.522916	0.198067	0.488782	0	1.04353	0.00267979	0.0236849	1	0.402953	0.360896	0.607489	0	0.414794	0.295075	0.545563	0	-0.336347
RSc0445		putative signal peptide protein			0.139354	0.655386	0.75353		0.448914	0.144593	0.237706		0.894724	0.0515745	0.0846226		-0.0467766	0.887511	0.936093		-0.373319	0.258495	0.331324		-0.0473963	0.880808	0.921678		-0.600132	0.120653	0.377105		0.368989	0.273684	0.575881		0.302081	0.317831	0.551162		0.383941	0.281568	0.524898		0.821776	0.00671017	0.0425006		-0.547607
RSc0446		lipoprotein	X	1	4.70075	6.01892e-18	1.37587e-16	1	4.24137	2.7743e-15	5.55856e-14	1	0.825183	0.249329	0.328498	0	3.17228	1.41645e-09	1.45671e-08	1	0.831767	0.137761	0.193952	0	3.17134	1.25032e-09	1.32375e-08	1	0.068831	0.909594	0.970375	0	0.272992	0.626505	0.850596	0	0.51281	0.330688	0.563931	0	-0.302068	0.637858	0.820826	0	0.0601568	0.918788	0.964472	0	-1.08805
RSc0447		hypothetical protein	X	5	0.563905	0.0418383	0.0857746	0	0.610954	0.0275555	0.0592207	0	-2.52673	6.58218e-13	8.31703e-12	0	-0.210748	0.447127	0.564267	0	-1.85467	2.39015e-08	1.46765e-07	0	0.293481	0.289281	0.416607	0	0.0737415	0.811749	0.941847	0	-0.0557476	0.840275	0.940936	0	-0.361085	0.191978	0.414537	0	-0.156685	0.615197	0.805196	0	-0.150472	0.62897	0.814235	0	-2.23259
RSc0448	queF	7-cyano-7-deazaguanine reductase			-0.377015	0.0995915	0.175735		0.150475	0.508665	0.630223		0.525515	0.0481135	0.0796192		-0.215284	0.347619	0.462358		0.464844	0.0629971	0.0978118		0.105097	0.643347	0.751193		0.432926	0.0857224	0.308809		-0.232206	0.316812	0.618314		-0.148231	0.514999	0.719824		0.139832	0.584668	0.783728		0.00144274	0.995448	0.998483		1.35741
RSc0449	ilvA	threonine dehydratase			-0.919096	0.000196028	0.000796947		-0.564623	0.0212624	0.0482747		-0.674674	0.0303106	0.0531121		-0.453879	0.0635022	0.1196		0.801489	0.00232953	0.00511357		-0.495139	0.041764	0.0886955		-0.269863	0.323552	0.628028		-0.338177	0.171164	0.455098		-0.194926	0.419723	0.644319		-0.129073	0.637614	0.820722		-0.348363	0.200695	0.438633		1.37787
RSc0450		putative ATP-sensitive inward rectifier potassium channel related transmembrane protein			0.702175	0.000562158	0.00203975		0.740595	0.000309534	0.00119283		0.5926	0.0390248	0.0661462		0.128097	0.549668	0.659104		-0.0850773	0.705282	0.757068		0.564321	0.00569449	0.0165058		-0.608288	0.0151202	0.108939		-0.418225	0.0764903	0.289443		-0.535606	0.0145162	0.0771804		-0.254372	0.312948	0.55809		-0.589231	0.0143939	0.0748609		-0.261302
RSc0451		hypothetical conserved protein			0.0137122	0.9517	0.968918		-0.0146335	0.949051	0.972647		-0.927584	0.00607249	0.0128152		-0.626995	0.00782345	0.0208612		-1.36258	2.85394e-07	1.41683e-06		-0.301596	0.186648	0.297513		0.183321	0.467199	0.749198		-0.419752	0.0806551	0.298246		0.0207921	0.926546	0.964719		-0.179773	0.492819	0.722278		-0.500376	0.0513572	0.183988		-1.63358
RSc0452		putative transmembrane protein			0.202141	0.219116	0.328544		0.198657	0.231478	0.345842		-1.2497	7.64976e-06	2.92552e-05		0.169978	0.308561	0.423745		0.274558	0.11859	0.170057		0.0522832	0.751288	0.837187		0.260043	0.155669	0.430334		0.107188	0.535908	0.800228		0.225182	0.168822	0.386792		0.1528	0.417325	0.661433		0.094814	0.599721	0.793974		0.494307
RSc0453		hypothetical protein			-0.0791186	0.706835	0.796655		-0.27509	0.202616	0.311417		-0.982496	0.00509641	0.0109153		-0.370047	0.0900692	0.159044		-0.591966	0.0107464	0.0202411		-0.388268	0.0686479	0.133655		0.0660403	0.777281	0.9241		-0.682832	0.00373343	0.0387922		-0.337018	0.112525	0.300525		-0.76214	0.00340483	0.0352323		-0.617303	0.00985106	0.0564891		-0.670276
RSc0454		putative oxidoreductase protein			0.188799	0.218553	0.328242		0.213927	0.163627	0.261897		-0.317634	0.0773257	0.120319		0.116242	0.449328	0.566902		0.439136	0.00985902	0.0187807		0.455832	0.00298001	0.00932575		0.306917	0.0730195	0.28058		-0.026526	0.863527	0.953387		0.250388	0.102594	0.286001		0.439993	0.0100776	0.0720915		0.558812	0.00101583	0.00969379		1.02711
RSc0455		hypothetical protein	X	5	-0.837482	0.00337216	0.00989415	0	-1.14261	8.72547e-05	0.000385592	0	-3.11055	2.23349e-10	1.89095e-09	-1	0.00841196	0.976109	0.991294	0	0.596843	0.049743	0.0794655	0	-0.35759	0.203225	0.317299	0	-0.369528	0.246127	0.549423	0	-0.411407	0.153411	0.430918	0	0.937637	0.000719472	0.00937364	1	-1.07321	0.00137567	0.0194333	0	0.715569	0.0189384	0.0913147	0	-0.547163
RSc0456		ATP-binding transport ABC transporter protein	X	5	-0.342239	0.124342	0.209626	0	-0.265975	0.23257	0.34737	0	0.0202972	0.935989	0.951695	0	-0.977519	1.4015e-05	7.75371e-05	0	-1.84675	4.83033e-12	5.99796e-11	0	-0.939331	2.87649e-05	0.000145094	0	-0.864581	0.000764475	0.0140826	-1	0.41502	0.062686	0.257481	0	0.16231	0.465228	0.684206	0	0.377201	0.128152	0.333835	0	-0.569431	0.0249826	0.111381	0	-1.28618
RSc0457		hypothetical protein	X	5	-1.05384	5.7165e-06	3.23014e-05	0	-0.871061	0.000170079	0.000694261	0	-1.87445	2.49127e-10	2.09159e-09	0	-1.4236	1.51335e-09	1.54688e-08	0	-1.62109	2.41396e-09	1.82828e-08	0	-1.05367	5.60733e-06	3.29816e-05	0	-0.33311	0.199499	0.497166	0	-0.588559	0.0110776	0.0832727	0	-0.510752	0.0260849	0.115514	0	-0.490087	0.0606689	0.211584	0	-0.526196	0.0432259	0.164559	0	-1.35751
RSc0458	ubiE	ubiquinone/menaquinone biosynthesis methyltransferase	X	9	0.05052	0.81069	0.874746	0	0.265511	0.208392	0.318544	0	0.982276	2.72104e-05	9.32159e-05	0	-0.409292	0.0527941	0.10251	0	-0.715145	0.00308947	0.00663122	0	0.0754138	0.72074	0.814844	0	0.660318	0.00483271	0.0510581	0	-0.0734294	0.727848	0.891861	0	-0.259786	0.218403	0.446665	0	0.274275	0.244262	0.483239	0	-0.140888	0.553165	0.770999	0	0.0971837
RSc0459		hypothetical protein			0.59918	0.00627206	0.0170187		0.642027	0.00343106	0.00995088		-0.308913	0.213253	0.287596		0.287906	0.187985	0.28947		-0.244362	0.322405	0.398862		0.304292	0.164028	0.269311		0.21597	0.376731	0.678434		0.345105	0.114758	0.365215		0.318062	0.145843	0.352957		0.33626	0.168113	0.392034		0.0765935	0.754877	0.883677		0.0432516
RSc0460		hypothetical protein	X	7	-0.424407	0.137554	0.226583	0	-0.449781	0.120607	0.204564	0	-2.00415	0.000130945	0.000395508	0	0.513846	0.0629988	0.118793	0	0.960002	0.000970457	0.0023207	0	-0.102951	0.712725	0.808632	0	0.0954333	0.758907	0.914555	0	0.379672	0.183569	0.471228	0	0.9115	0.000743256	0.00960883	0	-0.288963	0.37834	0.623766	0	0.0387223	0.899121	0.957059	0	0.415428
RSc0461	ubiB	putative ubiquinone biosynthesis protein UbiB			0.00708335	0.969351	0.979203		0.081271	0.660279	0.76078		-0.878175	0.000444518	0.00119801		0.189497	0.304907	0.420109		0.645389	0.00127759	0.00297317		-0.0409476	0.824122	0.882374		0.255758	0.211879	0.511415		0.0191047	0.919101	0.974919		-0.174298	0.345361	0.57896		-0.0858092	0.682541	0.847531		0.217436	0.28555	0.53834		1.29458
RSc0462		hypothetical protein			-0.413855	0.319814	0.442461		-1.03264	0.0189202	0.0435667		-1.93164	0.0101343	0.0202244		0.608652	0.131871	0.216513		0.863896	0.0448879	0.0725622		-0.516772	0.215277	0.331282		-0.44765	0.339986	0.644959		-0.327048	0.455996	0.744064		0.0128323	0.974622	0.985795		-1.12006	0.0306944	0.141099		0.053488	0.904805	0.960008		0.0227742
RSc0463		sodium/solute symporter transmembrane protein			-0.118509	0.577503	0.687399		-0.292872	0.171269	0.272222		-0.821336	0.00259715	0.00596397		-0.85216	9.13127e-05	0.000416329		-0.129448	0.584952	0.650968		-0.549753	0.0103043	0.0273457		0.361248	0.125895	0.385408		-0.069196	0.748174	0.901861		-0.177404	0.404124	0.630574		0.0563603	0.813956	0.925928		-0.34234	0.153514	0.373861		0.778661
RSc0464		hypothetical protein	X	7	1.18153	2.92844e-06	1.75532e-05	0	1.00662	9.30585e-05	0.000408369	0	0.127743	0.754496	0.806222	0	0.981665	0.000146887	0.000639561	0	1.18937	7.87447e-06	2.92599e-05	0	0.912962	0.000339468	0.00136356	0	0.835427	0.00327373	0.0379345	0	0.913314	0.000695985	0.0115399	1	0.489169	0.0606379	0.201021	0	1.10086	0.000112733	0.00377957	1	0.308435	0.280064	0.532871	0	1.55876
RSc0465		hypothetical protein	X	9	0.236673	0.268444	0.385716	0	0.436616	0.041473	0.083843	0	0.133155	0.639279	0.707511	0	-0.299467	0.175383	0.27332	0	0.685851	0.00273858	0.0059389	0	0.420416	0.0476569	0.0989948	0	0.0975445	0.685509	0.877431	0	0.0291517	0.896298	0.966648	0	-0.116267	0.58996	0.775866	0	0.539475	0.0237667	0.123601	0	-0.207102	0.387813	0.634867	0	1.50317
RSc0466	aspS	aspartyl-tRNA synthetase			-0.359962	0.167495	0.265384		-0.296142	0.256314	0.375256		-0.059408	0.843736	0.877381		-0.208551	0.42486	0.541191		0.72819	0.0111195	0.0208813		-0.0527115	0.839338	0.892166		0.31231	0.281732	0.587652		0.360862	0.166819	0.448627		0.230698	0.374303	0.607608		0.735321	0.0106776	0.0749966		-0.248716	0.396071	0.641287		1.81326
RSc0467		hypothetical protein	X	3	-1.59025	3.07845e-09	2.94886e-08	0	-1.91253	2.42085e-12	3.43912e-11	-1	-3.70434	7.32992e-20	2.28957e-18	-1	-0.613024	0.019038	0.0437577	0	-0.674708	0.022271	0.0385812	0	-1.90091	2.45613e-12	3.70927e-11	-1	-1.05253	0.000507686	0.0106381	-1	0.547639	0.0351018	0.178324	0	1.11847	1.7301e-05	0.000659142	1	-0.771972	0.0100131	0.0719227	0	-0.960588	0.00134136	0.0120031	0	-1.30248
RSc0468	ntpA	dATP pyrophosphohydrolase			-1.20523	3.57518e-09	3.38599e-08		-0.574384	0.00414797	0.0117258		-0.358419	0.155762	0.222795		-0.798946	7.84076e-05	0.000363086		-0.718282	0.00123372	0.00288041		-0.785763	8.44646e-05	0.000386508		-0.506883	0.0245913	0.144587		-0.497788	0.0145495	0.0997799		0.24679	0.205195	0.43231		-0.0299249	0.892924	0.959317		-0.521998	0.0189697	0.0913781		-0.725974
RSc0469		hypothetical protein			-0.604583	0.00114281	0.0038061		-0.427436	0.021565	0.0488296		-1.04648	9.50764e-05	0.00029533		-0.603973	0.00131423	0.00440911		-0.324111	0.107393	0.156493		-0.631308	0.000663606	0.00248125		0.20519	0.309869	0.615454		-0.334741	0.0788818	0.293632		0.282265	0.116682	0.307543		-0.221066	0.291302	0.535633		-0.475547	0.0206121	0.0972403		-0.131308
RSc0470		hypothetical protein	X	5	-1.534	1.95934e-09	1.93206e-08	0	-1.3439	1.35088e-07	1.02006e-06	0	-2.59593	1.19212e-11	1.23612e-10	0	-0.0757384	0.757145	0.835567	0	0.331165	0.21673	0.285548	0	-1.35409	8.67544e-08	7.11726e-07	0	-0.727375	0.0099304	0.082516	0	-0.442347	0.077012	0.290543	0	0.505575	0.0368925	0.146319	0	-1.04094	0.00033162	0.00747856	0	-0.469033	0.0895415	0.267103	0	-0.469897
RSc0471		putative transferase protein			-0.613369	0.0122285	0.0301308		-0.770111	0.00186711	0.00577473		-1.64916	2.61838e-06	1.08377e-05		-0.0155711	0.948733	0.973511		0.204168	0.441201	0.514042		-0.362726	0.135284	0.232517		0.203961	0.44773	0.734856		0.242929	0.319559	0.621207		0.289351	0.227405	0.4569		-0.62828	0.0258255	0.129639		0.050337	0.850891	0.937834		0.0275295
RSc0472		putative transcription regulator protein	X	8	0.466448	0.152673	0.246719	0	0.440814	0.176759	0.278659	0	1.29002	0.000388466	0.00105886	0	-0.0024013	0.994128	0.998602	0	0.988711	0.00610042	0.0121597	0	0.69352	0.0338417	0.0743357	0	0.797447	0.0271307	0.152789	0	0.0960312	0.769114	0.909192	0	-0.423458	0.19537	0.419406	0	0.285274	0.433106	0.675168	0	0.653009	0.0702278	0.226831	0	1.28387
RSc0473		putative acyl-CoA dehydrogenase oxidoreductase protein	X	8	0.546769	0.0127435	0.031262	0	0.435346	0.0473714	0.0940137	0	2.28499	1.30768e-20	4.66407e-19	0	0.335883	0.126002	0.209684	0	0.0272579	0.911499	0.932261	0	0.774971	0.00042784	0.00168095	0	0.34497	0.157602	0.433816	0	0.300585	0.172227	0.456465	0	-0.192403	0.380747	0.614498	0	0.251324	0.305518	0.550502	0	0.540645	0.0261113	0.115187	0	0.318231
RSc0474		putative 3-hydroxyacyl-CoA dehydrogenase oxidoreductase protein	X	8	0.574728	0.00576574	0.015733	0	0.0978813	0.638831	0.743343	0	1.55955	2.20696e-11	2.17624e-10	0	1.12597	7.76551e-08	6.27858e-07	0	0.553198	0.0160741	0.0288393	0	1.19278	1.2518e-08	1.15722e-07	0	-0.0654551	0.779806	0.925634	0	0.620796	0.00303718	0.0337174	0	0.151277	0.467118	0.685539	0	0.0234324	0.920475	0.967112	0	0.821443	0.000344447	0.0039639	0	0.817632
RSc0475		acetyl-CoA acetyltransferase			-0.319971	0.19413	0.299903		-0.853317	0.000639038	0.00226		-0.321408	0.272157	0.353938		0.448807	0.0678877	0.12612		0.0831676	0.760995	0.804677		0.361854	0.139798	0.238481		-0.214196	0.439811	0.731176		-0.00132413	0.995738	0.998414		0.186052	0.447922	0.66952		-0.632897	0.0257273	0.129382		0.831347	0.00213209	0.0172384		-0.0639673
RSc0476		enoyl-CoA hydratase			-0.415715	0.0803025	0.147981		-0.931184	0.000124977	0.000531285		-0.62425	0.0379555	0.0645514		0.293695	0.213551	0.318395		-0.00064759	0.998056	0.998652		-0.0166709	0.943586	0.962534		-0.122062	0.645995	0.856355		0.390504	0.100469	0.336616		0.529647	0.0239845	0.108959		-0.459553	0.0914241	0.274327		0.959957	0.000193572	0.0024897		-0.426284
RSc0477		hypothetical protein	X	9	2.02549	3.4832e-12	4.62191e-11	0	1.79214	8.68813e-10	9.34724e-09	0	1.56357	1.13995e-05	4.2053e-05	0	2.28473	5.66524e-15	1.24413e-13	0	1.75664	1.67588e-08	1.06684e-07	0	2.17326	8.14002e-14	1.49949e-12	0	0.389559	0.241244	0.54551	0	0.387159	0.215509	0.513809	0	0.154836	0.607482	0.789617	0	-0.593108	0.109327	0.30496	0	0.425582	0.192824	0.429457	0	-0.337037
RSc0478		ABC transporter ATP-binding protein			0.820593	1.32089e-06	8.45134e-06		0.780899	4.55991e-06	2.62979e-05		0.262365	0.227423	0.303613		0.436234	0.0110036	0.0279207		0.358469	0.0546681	0.0860218		0.346465	0.0419846	0.089086		0.186555	0.329295	0.633521		0.0873248	0.62044	0.849005		0.312363	0.0668156	0.212938		0.261525	0.175956	0.401196		0.811151	1.27396e-05	0.000244532		0.452407
RSc0479		putative transcription regulator protein			-0.173928	0.339581	0.46268		-0.318005	0.0819176	0.148562		-1.6558	4.02779e-12	4.42265e-11		-0.922417	6.57711e-07	4.73872e-06		-1.4346	2.18713e-11	2.41738e-10		-0.637332	0.000507154	0.00196342		0.195749	0.335314	0.640203		-0.331076	0.0721693	0.280133		-0.300189	0.0995266	0.28056		-0.0141158	0.945113	0.975712		-0.596284	0.00406747	0.0286947		-1.17909
RSc0480	gdhA	glutamate dehydrogenase (NAD(P)+) oxidoreductase protein			-0.895266	0.00062998	0.00225172		-0.962621	0.000242734	0.000955171		-0.254583	0.388461	0.474053		-0.452329	0.082577	0.148142		0.696023	0.0157668	0.0283486		-0.15256	0.557044	0.678464		0.100439	0.729762	0.902029		0.0382059	0.883168	0.959864		-0.477627	0.0665313	0.212435		-0.133145	0.649343	0.827197		-0.438102	0.13782	0.347585		2.362
RSc0481		amino-acid-binding periplasmic (PBP) ABC transporter protein			-0.269113	0.34079	0.463951		0.225213	0.425089	0.550831		1.01539	0.00120453	0.00297231		0.0847307	0.764472	0.842175		0.306654	0.33053	0.406812		0.443854	0.116484	0.205688		0.180005	0.568869	0.815159		0.163717	0.562204	0.816438		0.118643	0.674202	0.839248		0.677576	0.0308241	0.141565		0.453088	0.149471	0.366498		1.67326
RSc0482	gltJ	glutamate/aspartate transmembrane ABC transporter protein	X	5	-0.506524	0.0717261	0.134493	0	-0.136474	0.626494	0.733689	0	-0.102155	0.757924	0.808508	0	-0.437263	0.121254	0.202991	0	-0.149533	0.632369	0.69406	0	-0.407956	0.146348	0.246891	0	-0.335462	0.290866	0.599293	0	-0.0207009	0.941507	0.980501	0	0.0545439	0.844913	0.927925	0	0.437298	0.159743	0.381096	0	-0.496097	0.117682	0.31699	0	1.14188
RSc0483	gltK	glutamate/aspartate transmembrane ABC transporter protein			-0.122363	0.673442	0.768961		0.347305	0.231146	0.345486		0.904315	0.00613322	0.0129271		-0.0111189	0.969602	0.986871		0.248022	0.440105	0.513337		0.325959	0.260448	0.382422		0.0119072	0.970862	0.987354		-0.105293	0.719665	0.888577		-0.0276093	0.924118	0.963535		0.776039	0.0155837	0.0945363		-0.390424	0.234042	0.480016		1.21969
RSc0484	gltL	putative glutamate/aspartate transport ATP- binding ABC transporter protein	X	7	0.391223	0.261348	0.378112	0	0.599789	0.0856711	0.154368	0	0.400431	0.306001	0.3889	0	0.885619	0.011799	0.0295947	0	1.43842	0.000183419	0.000509622	0	1.21147	0.000592703	0.0022564	0	1.18391	0.0021404	0.0290601	1	0.590517	0.0910581	0.319602	0	0.557089	0.110116	0.297088	0	1.1285	0.00337282	0.034973	1	0.332242	0.391653	0.637344	0	2.10545
RSc0485		hypothetical protein			1.3284	2.66163e-07	1.9343e-06		1.56288	1.61269e-09	1.64842e-08		1.29751	3.77822e-05	0.00012625		0.689954	0.00834094	0.0220308		1.01123	0.000297773	0.000793588		1.17804	4.91818e-06	2.92359e-05		-0.288939	0.338758	0.644133		-0.243581	0.381609	0.681261		-0.188991	0.476345	0.691554		0.259219	0.384216	0.630619		-0.0536216	0.854566	0.939562		1.31772
RSc0486	ttuD2	putative hydroxypyruvate reductase oxidoreductase protein	X	5	-0.801016	0.0345551	0.0733548	0	-1.38264	0.000444528	0.00164136	0	-3.30565	2.11366e-06	8.9025e-06	-1	0.912269	0.0131958	0.0324983	0	1.73717	1.17779e-05	4.23078e-05	0	-0.0435855	0.906158	0.937227	0	-0.342998	0.416803	0.712232	0	-0.0183741	0.961241	0.988766	0	1.10871	0.00243452	0.0221275	1	-0.822005	0.0608579	0.212096	0	0.687212	0.0872144	0.262635	0	0.334681
RSc0487	pyrC	dihydroorotase			-0.510632	0.0468824	0.0943087		-0.541965	0.0372025	0.0767712		-1.48334	0.000371988	0.00101615		0.199229	0.428601	0.544852		0.586635	0.0279839	0.0475443		0.0275989	0.912177	0.941379		-0.125523	0.657988	0.862848		-0.448002	0.0955741	0.327636		-0.0792187	0.752144	0.887741		-0.272349	0.351698	0.598202		0.0303922	0.912236	0.96243		0.677949
RSc0488		putative transmembrane protein			-0.270616	0.429227	0.553199		-0.122998	0.720066	0.806506		-1.44012	0.0130264	0.0252348		0.190062	0.574769	0.681725		0.830323	0.0186189	0.0328658		0.106776	0.75003	0.836272		0.284802	0.4429	0.731724		-0.0296264	0.933396	0.977497		0.24908	0.454254	0.675073		0.049512	0.897942	0.961265		0.242836	0.506585	0.736519		0.859683
RSc0489		hypothetical protein			-0.525954	0.0063754	0.017248		-0.49808	0.00984886	0.0251039		-1.0345	9.81331e-06	3.67196e-05		-1.16136	3.15177e-09	3.10181e-08		-0.296828	0.169998	0.231785		-0.93877	1.34908e-06	9.10453e-06		0.0403661	0.851179	0.950932		0.30412	0.114124	0.364167		0.000877657	0.996347	0.998929		0.271393	0.205496	0.44107		-0.31962	0.140528	0.352477		1.09692
RSc0490	rplM	50S ribosomal protein L13	X	6	-0.901694	0.0143456	0.0346846	0	-0.136303	0.708706	0.798182	0	1.30057	0.00135852	0.00332134	0	-0.266187	0.467895	0.583887	0	1.08347	0.00718142	0.0141186	0	0.137611	0.705687	0.803464	0	0.767658	0.0573295	0.244331	0	-0.488962	0.182869	0.470409	0	-0.26404	0.46922	0.68716	0	0.522958	0.197428	0.431305	0	0.022499	0.956126	0.98047	0	2.47759
RSc0491	rpsI	30S ribosomal protein S9	X	6	0.480907	0.0280609	0.0615072	0	0.562973	0.010255	0.0259679	0	0.589027	0.0179784	0.0334121	0	0.547245	0.0127084	0.0315608	0	1.383	9.54593e-09	6.37008e-08	0	0.68862	0.00167843	0.00562347	0	1.0663	1.01942e-05	0.000625202	1	0.173582	0.430366	0.722283	0	0.0153303	0.944161	0.972865	0	0.591563	0.0151033	0.0929675	0	0.492829	0.0424316	0.162768	0	2.58359
RSc0492		hypothetical protein			-0.425266	0.0116382	0.0288745		-0.390377	0.021015	0.0477995		0.409221	0.0394176	0.0667445		-0.823601	1.7049e-06	1.11785e-05		-0.745875	8.73384e-05	0.000261443		-0.496542	0.00322317	0.0100119		0.308914	0.0960846	0.329836		-0.113337	0.506064	0.779462		0.0420851	0.80068	0.904097		0.466087	0.0121512	0.0807888		0.00216691	0.99071	0.997036		0.161979
RSc0493		hypothetical protein	X	9	-0.080436	0.69127	0.783108	0	0.332121	0.100855	0.176909	0	1.42435	3.32344e-10	2.73993e-09	0	-0.679221	0.000935656	0.00328361	0	-1.0039	1.75916e-05	6.12237e-05	0	0.103027	0.610388	0.724143	0	0.463715	0.0390582	0.192761	0	0.063199	0.756561	0.905614	0	0.160699	0.426522	0.651574	0	0.884453	7.7269e-05	0.00292847	1	0.112038	0.619727	0.808225	0	-0.00400566
RSc0494		iron-sulfur cluster insertion protein ErpA	X	9	0.277151	0.263306	0.380071	0	0.433617	0.0804589	0.146399	0	2.10079	3.47565e-14	5.29668e-13	0	-0.071858	0.771899	0.848492	0	0.13772	0.618908	0.682264	0	0.581143	0.0193604	0.0465632	0	0.434232	0.115417	0.36634	0	0.217283	0.381229	0.680921	0	0.242702	0.327227	0.560055	0	0.921257	0.000785677	0.013614	1	1.16917	1.9854e-05	0.000354063	1	1.07103
RSc0495	anmK	anhydro-N-acetylmuramic acid kinase			0.391103	0.0671025	0.127055		0.0225808	0.916339	0.948789		-1.32271	5.36928e-06	2.10297e-05		0.433247	0.0431927	0.0870258		0.141104	0.552074	0.621393		-0.0541067	0.800652	0.865842		-0.521759	0.0335864	0.174735		0.201973	0.350904	0.655534		0.724345	0.000688495	0.00906399		-0.544042	0.0285203	0.136353		0.304083	0.200077	0.437853		-0.569465
RSc0496	tyrS	tyrosyl-tRNA synthetase			-0.300151	0.30942	0.43094		0.260151	0.377169	0.502993		0.220297	0.519099	0.599148		-0.0403209	0.891492	0.938324		0.767099	0.0179183	0.031774		0.119253	0.685109	0.785906		-0.00530814	0.987215	0.994532		0.147911	0.617657	0.84892		0.202693	0.490471	0.700378		0.586195	0.0729683	0.240595		-0.418677	0.209484	0.451368		1.53256
RSc0497		D-tyrosyl-tRNA deacylase	X	3	-1.81129	2.29838e-06	1.40958e-05	-1	-1.91052	8.18871e-07	5.41143e-06	-1	-3.67365	2.70269e-09	1.87474e-08	-1	-0.141212	0.699232	0.788792	0	0.663618	0.0967579	0.142948	0	-0.870213	0.0187054	0.0452256	0	-0.256159	0.533948	0.793507	0	0.0881422	0.809974	0.925539	0	0.563857	0.119656	0.311146	0	-0.36138	0.384453	0.630619	0	-0.066746	0.869745	0.947086	0	0.900867
RSc0498		hypothetical protein			0.682937	0.459153	0.581926		-0.0596671	0.955387	0.976355		1.67911	0.208347	0.282496		-0.00418764	0.996894	0.999079		0.33768	0.716784	0.766844		0.5964	0.518126	0.644327		0.301751	0.78084	0.926175		0.868993	0.393429	0.692772		0.0441568	0.964781	0.980773		0.0953648	0.936987	0.973174		-0.138162	0.897303	0.956728		-0.442913
RSc0499	gpmB	putative phosphoglycerate mutase 2 protein	X	5	-0.588205	0.0315405	0.0679885	0	-0.605072	0.0275027	0.0591578	0	-1.96147	2.02593e-07	1.02293e-06	0	1.00396	0.000220473	0.000923966	0	1.10051	0.000207727	0.000571163	0	0.419249	0.12134	0.212251	0	-0.420099	0.173379	0.460054	0	0.485202	0.074857	0.285536	0	0.836961	0.00199335	0.0191674	0	-0.470551	0.130857	0.338867	0	0.555327	0.0635654	0.211562	0	0.803925
RSc0500	ruvB	HOLLIDAY JUNCTION DNA HELICASE			0.153088	0.402807	0.526272		0.128074	0.487708	0.612252		-0.318719	0.209462	0.283625		0.433374	0.0178585	0.0414446		0.694572	0.000375306	0.000978949		0.191456	0.293636	0.421071		0.157373	0.442192	0.731629		-0.109591	0.568543	0.820459		0.274045	0.131543	0.331504		-0.215136	0.312433	0.557766		0.17543	0.382691	0.629762		0.284264
RSc0501	ruvA	HOLLIDAY JUNCTION DNA HELICASE			-0.810712	0.000838779	0.00290111		-0.868512	0.000422973	0.00157332		-2.51746	9.86138e-09	6.24595e-08		-1.38682	6.68032e-08	5.46265e-07		-0.882451	0.000849373	0.00205955		-1.06905	1.3608e-05	7.32704e-05		-0.194971	0.463527	0.74784		-0.21053	0.391057	0.691014		-0.308743	0.189721	0.411963		-0.132269	0.621464	0.810514		-0.664986	0.0124617	0.0671243		-0.665513
RSc0502	glpQ	putative glycerophosphoryl diester phosphodiesterase, periplasmic precursor protein	X	5	-0.428601	0.0495967	0.0988201	0	-0.52631	0.0173098	0.0403949	0	-0.580856	0.0502726	0.0827726	0	-1.0325	6.10836e-06	3.60128e-05	0	-1.6587	1.10113e-10	1.07735e-09	0	-0.685646	0.00184031	0.0061008	0	-0.992046	0.000106608	0.00357877	-1	-0.866696	0.000199944	0.00504835	-1	-0.466037	0.0324242	0.133648	0	-0.603929	0.0177889	0.10224	0	-0.698404	0.00466278	0.0319906	0	-1.52243
RSc0503	ruvC	HOLLIDAY JUNCTION ENDODEOXYRIBONUCLEASE	X	9	0.408515	0.0849129	0.154552	0	0.733373	0.00175892	0.00549075	0	-0.159968	0.689635	0.75085	0	0.743905	0.0015875	0.00523511	0	0.248615	0.316915	0.393329	0	0.363211	0.124501	0.216826	0	0.707932	0.0056293	0.0566465	0	0.605787	0.0155161	0.10418	0	0.321108	0.175339	0.395557	0	0.514653	0.0568444	0.204112	0	1.25938	1.36217e-07	4.41957e-06	1	0.753456
RSc0504	purH	bifunctionalphosphoribosylaminoimidazolecarboxamide formyltransferase/IMP cyclohydrolase	X	6	0.160404	0.538825	0.653266	0	0.236066	0.367181	0.493221	0	0.229344	0.477594	0.559865	0	0.516473	0.0478661	0.0946592	0	1.43339	3.1313e-07	1.53483e-06	0	0.700356	0.0068756	0.0194912	0	0.357186	0.217789	0.515416	0	-0.370125	0.174733	0.457193	0	0.334138	0.198209	0.422907	0	-0.00592059	0.984117	0.993246	0	-0.0241414	0.933757	0.97002	0	2.52562
RSc0505	fis	DNA-binding protein Fis	X	5	1.44713	4.95053e-05	0.000231809	0	1.55345	1.5036e-05	7.844e-05	0	2.75379	4.35964e-10	3.52486e-09	0	1.10146	0.00379986	0.0111361	0	0.596462	0.127791	0.181593	0	1.32915	0.000206716	0.000874326	0	0.173424	0.708748	0.891965	0	-0.781194	0.151453	0.428862	0	-0.741057	0.110845	0.298129	0	-0.232354	0.657453	0.831573	0	-0.0909276	0.839191	0.932455	0	1.08198
RSc0506		NIFR3-like protein			-0.428799	0.198604	0.305251		-0.250163	0.452838	0.578702		-1.18907	0.00989449	0.0198166		0.3551	0.281386	0.395277		1.27982	0.00031387	0.000831639		-0.120405	0.715484	0.810398		-0.34131	0.364782	0.667573		-0.239744	0.480465	0.763672		0.499555	0.127095	0.324117		-0.282335	0.455123	0.69295		-0.510155	0.172054	0.399659		1.19925
RSc0507		amino acid dehydrogenase transmembrane protein	X	5	-0.060654	0.812417	0.876184	0	-0.622354	0.0180711	0.041803	0	-1.78752	1.29444e-05	4.70696e-05	0	-0.189595	0.464411	0.581265	0	0.334589	0.225424	0.294915	0	-0.65456	0.0119902	0.0311945	0	-0.457329	0.120046	0.375474	0	-0.282181	0.289564	0.592961	0	0.453367	0.0719806	0.222764	0	-1.2128	0.000123063	0.00400174	-1	-0.0690723	0.807043	0.916374	0	-0.636992
RSc0508	ubiH	hypothetical protein	X	5	-0.752061	0.0166827	0.0394811	0	-1.4247	1.64727e-05	8.50527e-05	0	-2.61681	2.93252e-06	1.20193e-05	0	0.691606	0.0223962	0.0501919	0	0.704119	0.0318507	0.0533924	0	-0.60235	0.0528095	0.107681	0	-0.668691	0.0602548	0.251679	0	-0.0109463	0.972186	0.99338	0	1.40817	2.80891e-06	0.000166188	1	-1.436	0.000198648	0.00542935	-1	0.268544	0.422558	0.665421	0	-1.09488
RSc0509	pepP	XAA-Pro aminopeptidase	X	5	-0.749734	0.00144973	0.00470366	0	-1.43244	4.00522e-09	3.83662e-08	0	-2.55597	1.8938e-12	2.22002e-11	0	0.0777312	0.737756	0.820654	0	-0.331026	0.202902	0.269731	0	-0.790851	0.000777115	0.0028402	0	-0.644256	0.015666	0.111277	0	0.291105	0.212596	0.509839	0	0.67853	0.00323104	0.0272042	0	-0.674969	0.0126012	0.0816643	0	0.388994	0.12817	0.333282	0	-0.745654
RSc0510		hypothetical protein			-0.436554	0.0156011	0.0372369		-0.652648	0.000365938	0.00138891		-2.3144	5.29844e-15	9.15665e-14		0.0696664	0.697538	0.787766		0.134087	0.493885	0.566911		-0.13289	0.456929	0.588163		0.096198	0.629407	0.84883		-0.163052	0.374158	0.673216		0.380787	0.0314589	0.130749		-0.559449	0.00740183	0.0592736		-0.274911	0.170345	0.397004		-0.414707
RSc0511		nucleotidyl transferase family protein	X	7	1.23888	0.0111997	0.027952	0	0.951105	0.0599326	0.114601	0	0.0177673	0.983503	0.987233	0	2.85345	4.96588e-10	5.58689e-09	1	3.27458	4.60191e-12	5.75697e-11	1	1.71183	0.000302243	0.00122678	0	0.161818	0.784837	0.928474	0	0.572466	0.302548	0.605831	0	1.47262	0.00210644	0.0199017	1	-0.642783	0.350825	0.597864	0	0.558777	0.304499	0.555029	0	2.07451
RSc0512		Branched-chain amino acid transport	X	5	0.112709	0.836355	0.88866	0	0.174461	0.75248	0.830055	0	0.322535	0.69614	0.756295	0	1.07105	0.0367047	0.0762444	0	2.30027	2.97858e-06	1.19738e-05	0	0.768244	0.135262	0.232517	0	-0.209266	0.74483	0.909361	0	-0.262619	0.676924	0.864094	0	0.40184	0.446027	0.668376	0	0.0325586	0.958376	0.982204	0	0.327912	0.559655	0.773641	0	2.13202
RSc0513		hypothetical protein	X	7	2.03659	1.72003e-08	1.47611e-07	0	1.73294	2.49032e-06	1.50708e-05	0	1.00462	0.0618854	0.0990206	0	2.35615	6.21321e-11	7.87059e-10	0	3.4541	1.47047e-20	6.06146e-19	1	2.20152	8.39684e-10	9.22002e-09	0	0.636466	0.135342	0.399433	0	0.459025	0.274992	0.577197	0	0.739031	0.053376	0.185597	0	0.148901	0.749805	0.889666	0	0.563125	0.176267	0.404586	0	2.08099
RSc0514		hypothetical protein			1.11812	8.2658e-05	0.000366567		0.955984	0.000891506	0.00303341		0.418656	0.303256	0.385996		1.53044	6.55069e-08	5.37413e-07		2.30319	7.08824e-15	1.43737e-13		1.42971	3.72132e-07	2.74406e-06		0.307612	0.346874	0.651392		0.379333	0.217721	0.516227		-0.0457775	0.877839	0.943695		0.110591	0.745358	0.886411		-0.0940924	0.773029	0.895752		1.60493
RSc0515		organic solvent tolerance transmembrane protein			-0.375929	0.0437505	0.0890413		-0.0842955	0.650622	0.753124		0.75349	0.000317308	0.000880166		-0.651505	0.000514268	0.00194018		-0.309155	0.140403	0.197011		-0.240947	0.195442	0.308789		0.0562895	0.787099	0.928529		-0.836365	1.00663e-05	0.000546101		-0.567723	0.00237704	0.0218141		0.0477086	0.819359	0.928171		-0.24486	0.242957	0.489908		0.389426
RSc0516	surA	peptidyl-prolyl cis-trans isomerase			0.175364	0.356979	0.481816		0.0410953	0.829337	0.890258		-0.67263	0.00310723	0.00700415		0.506986	0.00787382	0.0209843		0.880564	2.76884e-05	9.28301e-05		0.664057	0.00049815	0.00193153		0.142166	0.504681	0.774265		-0.0398985	0.834978	0.937842		0.0399341	0.833833	0.921027		-0.233253	0.280177	0.523212		-0.163725	0.445043	0.683814		1.0147
RSc0517	pdxA	4-hydroxythreonine-4-phosphate dehydrogenase			-0.348768	0.165058	0.262766		-0.500798	0.0504041	0.0989779		-1.4063	0.000474923	0.00126907		0.646974	0.00807784	0.0214598		1.26618	1.01916e-06	4.51971e-06		0.144511	0.555712	0.677323		0.19875	0.467822	0.749198		0.284228	0.262054	0.566339		0.679954	0.00489833	0.0362168		-0.446523	0.125811	0.330221		0.449732	0.0919061	0.27172		1.02586
RSc0518	ksgA	dimethyladenosine transferase			-0.597516	0.00934543	0.0239664		-0.58405	0.012044	0.0297784		-0.933991	0.00859725	0.0174901		-0.266528	0.24399	0.354631		0.162106	0.495106	0.567819		-0.335507	0.136211	0.23371		0.080215	0.746035	0.909698		-0.198511	0.400996	0.700021		0.0852774	0.699056	0.857661		-0.589815	0.0275357	0.133794		-0.153466	0.532029	0.756092		0.5737
RSc0519		hypothetical protein	X	5	-0.821477	0.0357948	0.0755084	0	-1.25267	0.0019528	0.00602493	0	-1.82626	0.00242664	0.00561601	0	0.558593	0.139214	0.22641	0	1.26061	0.00188267	0.00421079	0	-0.216419	0.570194	0.688577	0	0.430653	0.303318	0.608584	0	0.226196	0.558199	0.813657	0	0.715685	0.0560593	0.190875	0	-1.17474	0.0117795	0.0792395	0	0.625801	0.129879	0.335643	0	0.613667
RSc0520	gloA	lactoylglutathione lyase			-0.341113	0.312171	0.433916		-0.481149	0.167043	0.266431		-0.214296	0.67506	0.739142		-0.389109	0.261895	0.374168		0.303281	0.371033	0.44672		-0.401359	0.233082	0.352532		-0.0382316	0.917393	0.973351		0.57727	0.0845435	0.304871		-0.116801	0.723027	0.873169		-0.131514	0.733348	0.880613		0.376347	0.27664	0.530395		1.25503
RSc0521		hypothetical protein	X	6	0.642635	0.187889	0.292175	0	1.05449	0.0287325	0.0613309	0	3.29397	2.62505e-10	2.19292e-09	1	1.71463	0.000247938	0.00102539	0	2.78026	5.60926e-09	3.91248e-08	1	1.75607	0.000144329	0.000631158	0	1.91093	0.000122728	0.00393121	1	0.470784	0.371098	0.670349	0	1.11725	0.0182141	0.0903339	0	0.419993	0.462061	0.698229	0	1.9495	7.15099e-05	0.00108677	1	2.81112
RSc0522		putative acyltransferase transmembrane protein	X	6	1.51957	0.00133863	0.0043771	0	1.32192	0.0062998	0.0169421	0	2.78065	7.44497e-07	3.38218e-06	0	1.40617	0.00360088	0.0106335	0	2.44035	3.42522e-07	1.66752e-06	0	1.60978	0.000611897	0.00231197	0	1.97681	7.76063e-05	0.00284877	1	0.240571	0.670199	0.859804	0	0.571144	0.253919	0.48646	0	0.935216	0.0939415	0.279714	0	1.71665	0.000574276	0.0060929	1	2.77889
RSc0523		D,D-heptose 1,7-bisphosphate phosphatase	X	6	0.390687	0.368057	0.492276	0	0.370788	0.396185	0.522121	0	-0.442915	0.47485	0.557167	0	0.64375	0.138397	0.225462	0	1.5653	0.000624819	0.00155709	0	0.829158	0.0534656	0.108583	0	1.10842	0.0182978	0.121079	0	0.242351	0.591653	0.83342	0	0.134977	0.756675	0.887741	0	0.742751	0.121731	0.323908	0	0.586628	0.21253	0.455007	0	2.44111
RSc0524	glyS	glycyl-tRNA synthetase subunit beta			0.209303	0.501505	0.620012		0.137803	0.65982	0.76078		-0.363644	0.371094	0.45618		1.23337	7.49086e-05	0.000348811		1.95974	5.53134e-09	3.87425e-08		0.893836	0.00397405	0.0120058		0.164602	0.637087	0.851424		-0.136966	0.669763	0.859804		0.34644	0.264046	0.496406		-0.165356	0.643342	0.823556		0.537857	0.114946	0.312129		2.00116
RSc0525		putative signal peptide protein	X	9	2.22096	4.36823e-05	0.000206659	0	1.59125	0.00550894	0.0150404	0	1.50116	0.0792517	0.122936	0	3.39358	5.56187e-11	7.08118e-10	1	3.93277	9.18076e-14	1.55455e-12	1	2.47366	3.53123e-06	2.16568e-05	0	0.685572	0.315407	0.620088	0	0.217867	0.761464	0.906966	0	1.43071	0.0122258	0.0684672	0	-1.16687	0.208792	0.445299	0	0.621802	0.336113	0.587525	0	1.2719
RSc0526	glyQ	glycyl-tRNA synthetase subunit alpha	X	6	0.17812	0.628053	0.730284	0	0.319373	0.386147	0.512442	0	0.378426	0.403413	0.489803	0	0.687444	0.0613622	0.116186	0	1.81621	4.37393e-06	1.69726e-05	0	0.0135471	0.970679	0.981215	0	0.0232127	0.955302	0.983793	0	0.36133	0.333279	0.637122	0	0.695973	0.056535	0.191975	0	0.597545	0.142747	0.358757	0	0.522025	0.194329	0.431281	0	2.37615
RSc0527	lnt	apolipoprotein N-acyltransferase	X	7	0.47158	0.178927	0.280669	0	0.998084	0.00406604	0.0115331	0	-0.378723	0.481955	0.564188	0	0.915406	0.00868247	0.0227338	0	2.02743	2.57368e-08	1.56885e-07	0	-0.0221892	0.950442	0.967174	0	0.382243	0.327448	0.631418	0	-0.0061013	0.987091	0.997004	0	0.719598	0.0379038	0.149037	0	0.413567	0.298984	0.542813	0	0.887062	0.0181532	0.0879901	0	1.90615
RSc0528		hypothetical protein			1.47884	4.90144e-06	2.80425e-05		1.49885	3.80568e-06	2.22803e-05		1.56596	2.15053e-05	7.49935e-05		0.699733	0.0304829	0.0651225		0.385955	0.276603	0.35074		0.533704	0.0975339	0.178363		0.0148231	0.967558	0.986539		-0.0497297	0.880751	0.959864		0.0417072	0.897447	0.953397		0.441454	0.222404	0.460655		1.07898	0.00220855	0.0177447		0.777271
RSc0529		putative metalloprotease	X	6	1.19211	0.00397853	0.0114136	0	1.13336	0.00751363	0.019804	0	0.884108	0.188123	0.261418	0	1.65052	4.40821e-05	0.000216705	0	2.24933	6.16703e-09	4.26365e-08	0	1.88635	1.01343e-06	6.96246e-06	0	0.849156	0.0746755	0.284934	0	1.02951	0.0250884	0.144856	0	0.963101	0.0219805	0.102379	0	0.787967	0.113613	0.311876	0	1.4404	0.000661775	0.00680586	1	2.53817
RSc0530		PHOH-like protein			-0.507619	0.116947	0.199297		-0.342117	0.292401	0.415391		-1.7301	0.0057002	0.01207		-0.0846699	0.790162	0.862547		0.838707	0.00655435	0.0129822		-0.333479	0.291507	0.418974		-0.860638	0.0237896	0.142257		-0.539981	0.128371	0.387625		-0.0169632	0.955993	0.977769		-0.552417	0.145861	0.364037		0.116485	0.723729	0.864218		1.13053
RSc0531	miaB	tRNA-N(6)-(isopentenyl)adenosine-37 thiotransferase enzyme MiaB			-0.892005	0.000110233	0.000478308		-0.534641	0.0192525	0.0441096		-0.337655	0.292514	0.37594		-0.0986571	0.658228	0.756902		1.14063	5.18662e-07	2.44806e-06		0.0844412	0.697656	0.796484		-0.180295	0.468527	0.749293		-0.330202	0.159678	0.43905		-0.0643475	0.7683	0.889099		-0.122976	0.627955	0.814433		-0.16149	0.505378	0.735402		1.30821
RSc0532		hypothetical protein			0.21335	0.390292	0.513278		0.423773	0.0877418	0.157142		-0.41329	0.27436	0.356343		0.565293	0.0221669	0.0498112		0.973661	0.00014965	0.000426982		0.756885	0.0017353	0.00577935		-0.443201	0.129167	0.390338		0.230604	0.376391	0.676508		0.2014	0.415662	0.641092		-0.338059	0.254621	0.496699		0.0761958	0.778811	0.89801		1.2073
RSc0533		putative transmembrane protein	X	7	-0.149816	0.710982	0.800431	0	-0.838144	0.0565336	0.108888	0	-0.964386	0.175324	0.247253	0	0.934257	0.0143752	0.0348399	0	1.6787	1.74539e-05	6.07865e-05	0	-0.586194	0.158642	0.262783	0	-0.863683	0.0760758	0.287874	0	0.563418	0.166654	0.448422	0	1.16046	0.0018329	0.0181808	1	-1.36568	0.0124583	0.0816643	0	0.436077	0.297581	0.548382	0	-0.260212
RSc0534		lipoprotein transmembrane	X	3	-2.01637	1.31972e-17	2.92373e-16	-1	-2.13071	1.74691e-18	4.59958e-17	-1	-1.65471	1.25599e-06	5.50207e-06	0	-2.27922	3.17909e-20	1.18427e-18	-1	-2.35305	4.34061e-19	1.50544e-17	0	-2.78955	1.38455e-28	9.6707e-27	-1	-0.115319	0.626379	0.847173	0	-0.552169	0.013599	0.0958698	0	-0.0171382	0.934635	0.968487	0	-0.632528	0.0112316	0.0768454	0	-2.92736	2.18363e-24	5.22928e-22	-1	-3.31651
RSc0535		putative signal peptide protein	X	3	-1.78415	1.3154e-05	6.94137e-05	-1	-2.96432	3.55698e-11	4.51718e-10	-1	-1.95018	0.000508461	0.00135437	0	-1.35897	0.00079738	0.00286022	0	-2.67523	4.55367e-08	2.61122e-07	0	-2.83579	7.85468e-11	9.97505e-10	-1	-2.88693	2.30482e-08	5.51951e-06	-1	-1.00866	0.012944	0.091943	0	0.259798	0.498976	0.706111	0	-1.64424	0.000617228	0.0117577	-1	-1.39343	0.00235821	0.0185015	-1	-4.27898
RSc0536	fabG	3-ketoacyl-(acyl-carrier-protein) reductase	X	2	-0.404301	0.251074	0.365667	0	-1.39689	0.000113018	0.00048787	0	-2.52301	2.20051e-07	1.10113e-06	0	-0.502897	0.15559	0.247928	0	-1.40775	0.000649884	0.00161555	0	-1.50161	3.32738e-05	0.000165677	0	-1.86176	1.35371e-05	0.000778584	-1	-0.449359	0.205819	0.499549	0	0.620094	0.077457	0.234375	0	-1.59516	0.000165301	0.00483312	-1	-1.49218	0.000338361	0.00391177	-1	-2.69872
RSc0537	fadE	acyl-CoA dehydrogenase	X	5	-0.329646	0.292579	0.412961	0	-0.41422	0.186737	0.291374	0	-0.884504	0.0169723	0.0316947	0	-0.536109	0.0882891	0.156295	0	-1.88504	5.56229e-07	2.6094e-06	0	-0.69675	0.0268177	0.061136	0	-0.063468	0.85686	0.95103	0	-0.518519	0.0999975	0.335258	0	0.0992854	0.750679	0.887741	0	-0.727681	0.0431873	0.172343	0	-1.11029	0.0022853	0.018156	0	-2.44483
RSc0538		putative transcription regulator protein	X	5	-0.846442	0.0504254	0.100147	0	-1.09388	0.0120913	0.0298807	0	0.517065	0.286138	0.369444	0	-0.897378	0.0387022	0.0794421	0	-1.76455	0.000576716	0.00144798	0	-0.865721	0.0452738	0.0949575	0	-0.217604	0.652748	0.860689	0	-0.968305	0.0269061	0.151441	0	0.101758	0.811801	0.911089	0	-0.668308	0.174551	0.399918	0	-0.975935	0.0487214	0.176788	0	-2.12546
RSc0539	rhlE1	ATP-dependent RNA helicase protein	X	1	3.58532	1.20433e-49	4.32614e-47	1	3.55816	8.02202e-49	2.24126e-46	1	3.37298	2.30516e-35	3.6227e-33	1	3.04373	2.05646e-36	3.13391e-34	1	2.93153	5.74244e-31	6.41749e-29	1	3.15922	2.44353e-39	3.72379e-37	1	0.664574	0.0177603	0.118772	0	0.336504	0.222879	0.523184	0	0.806188	0.00131873	0.01464	0	0.491718	0.0944385	0.280584	0	0.594571	0.0304714	0.127914	0	2.79735
RSc0540		serine/threonine protein kinase	X	6	0.978251	0.0172132	0.0405078	0	1.00843	0.0146209	0.0349636	0	-0.290922	0.65109	0.716798	0	1.74875	1.80261e-05	9.70591e-05	0	3.01017	2.77817e-12	3.63839e-11	1	1.4091	0.000535792	0.00206159	0	1.30958	0.00321642	0.0376172	1	0.573746	0.18637	0.475763	0	1.01587	0.0129822	0.071197	0	0.437838	0.358226	0.605349	0	1.02327	0.0214192	0.0997382	0	3.10908
RSc0541		pirin-like protein			0.0925342	0.713864	0.802345		-0.541693	0.0420419	0.0848771		-1.18123	0.00609284	0.0128473		-0.140626	0.58905	0.694599		-0.236665	0.388077	0.462346		-0.140055	0.5819	0.698919		-0.0548928	0.847484	0.950932		0.583565	0.022995	0.137274		0.562077	0.0223249	0.103572		-0.113064	0.700412	0.860584		0.116241	0.671716	0.839646		-0.73004
RSc0542		transcription regulator protein			0.569419	0.0131982	0.0322515		0.21867	0.348076	0.474512		-0.157893	0.616497	0.687442		-0.020788	0.929701	0.961378		-0.218437	0.394654	0.468947		0.00733455	0.97484	0.983444		-0.0950586	0.717766	0.896186		0.0164178	0.945672	0.982575		-0.194355	0.405971	0.63241		0.140926	0.593073	0.79039		0.507774	0.0442771	0.1664		-0.10817
RSc0543		response regulator transcription regulator protein			2.30481	7.38303e-22	2.34995e-20		2.11505	2.01148e-18	5.24131e-17		1.80475	4.33062e-09	2.91549e-08		1.59709	7.72129e-11	9.68338e-10		1.28288	7.69271e-07	3.52659e-06		1.75395	3.81651e-13	6.44068e-12		-0.576802	0.0642362	0.26073		0.218051	0.432476	0.723725		0.122705	0.636408	0.811073		0.5389	0.0636578	0.219572		0.104326	0.712106	0.85728		-0.244155
RSc0544		hypothetical protein			-0.00652165	0.981512	0.987881		-0.121888	0.673983	0.770157		-0.55634	0.246248	0.325035		0.0739428	0.796365	0.866866		-0.511336	0.0904366	0.134598		-0.471083	0.105642	0.190421		-0.496836	0.135037	0.398768		0.0929856	0.758399	0.905677		0.0323741	0.907259	0.957564		-0.0271339	0.933975	0.972456		-0.67023	0.0362556	0.145864		-0.179762
RSc0545		oxidoreductase protein			0.2378	0.396387	0.519529		-0.187558	0.51978	0.641201		-1.12683	0.0223935	0.040568		-0.0948701	0.744399	0.825846		0.158165	0.598418	0.663337		0.0425567	0.880079	0.921107		-0.530023	0.110943	0.357906		0.153462	0.605686	0.842239		0.447705	0.104968	0.28941		-0.562632	0.104352	0.296778		0.195073	0.523356	0.750488		-0.243377
RSc0546		hypothetical protein	X	1	3.63768	3.69448e-09	3.48585e-08	1	3.86034	3.98057e-10	4.50863e-09	1	3.26548	1.62883e-05	5.83016e-05	1	2.86515	5.91766e-06	3.49705e-05	1	0.0814589	0.916375	0.935201	0	3.04604	1.02907e-06	7.06029e-06	1	-1.64718	0.123015	0.380298	0	-0.267777	0.760066	0.906635	0	-0.871935	0.294652	0.526958	0	-1.33465	0.2223	0.460629	0	-1.19131	0.199155	0.437368	0	-1.42554
RSc0547		putative sugar transporter transmembrane protein			0.953495	0.0190387	0.0441632		1.1983	0.00337194	0.00980768		1.87407	3.0066e-05	0.000101957		0.757858	0.0622125	0.117487		-2.44246	1.0191e-06	4.51971e-06		1.08471	0.007907	0.0219101		-0.492105	0.283603	0.589842		0.765468	0.059066	0.250881		0.272361	0.499694	0.706111		0.93918	0.0356885	0.155392		0.394212	0.381338	0.628448		-1.63638
RSc0548		hypothetical protein	X	7	0.438162	0.0849701	0.1546	0	0.0818073	0.757427	0.834049	0	-1.30513	0.00916199	0.0185043	0	0.415437	0.109234	0.186817	0	-0.855057	0.00358512	0.00752485	0	-0.0777785	0.766614	0.845895	0	0.173502	0.548187	0.801171	0	0.289034	0.291554	0.595019	0	0.644509	0.00987661	0.0593935	0	0.0587987	0.846567	0.93935	0	0.37969	0.168735	0.395316	0	-1.26498
RSc0549		transmembrane sensor histidine kinase transcription regulator protein			-0.204125	0.228894	0.340162		-0.268837	0.115216	0.197359		-1.38354	6.26529e-09	4.09729e-08		-0.28277	0.0982691	0.171002		-0.691627	0.000312761	0.000829576		-0.390933	0.0215543	0.0507712		0.178548	0.342922	0.648086		-0.139249	0.420212	0.712251		0.271959	0.105616	0.289924		-0.123727	0.520489	0.742746		-0.115122	0.542569	0.764308		-0.797462
RSc0550		response regulator transcription regulator protein	X	3	-1.73103	4.31637e-11	5.09555e-10	-1	-2.29777	2.21583e-17	5.3833e-16	-1	-3.98298	9.73046e-22	3.97841e-20	-1	-1.38594	9.95338e-08	7.90767e-07	0	-1.56648	1.51388e-07	7.88125e-07	0	-1.74303	3.02291e-11	4.05392e-10	0	-0.757246	0.00915352	0.0781546	0	-0.823495	0.00139167	0.0195495	0	0.618515	0.0138852	0.0745893	0	-0.989951	0.000787768	0.013614	0	-0.342088	0.229243	0.474321	0	-1.77322
RSc0551	recA	recombinase A	X	9	0.547709	0.00501448	0.0139556	0	0.532889	0.00634418	0.0170432	0	0.494991	0.0241355	0.0433027	0	0.0856941	0.660285	0.758295	0	0.100292	0.645388	0.705425	0	0.249234	0.200909	0.314749	0	0.261698	0.228777	0.531174	0	0.710378	0.000286376	0.00623458	1	0.415339	0.0331576	0.135349	0	0.888304	3.88679e-05	0.00200681	1	0.728382	0.000746144	0.00756523	0	1.08037
RSc0552	recX	recombination regulator RecX			0.633972	0.00264131	0.00797786		0.923359	1.1841e-05	6.28145e-05		0.370584	0.19266	0.266177		0.0415539	0.849006	0.908437		0.233275	0.311009	0.387432		0.467	0.0270945	0.0616832		0.699968	0.00261821	0.0329959		-0.0914466	0.687884	0.872697		0.444769	0.0353627	0.141817		0.665982	0.00494129	0.0448551		0.50025	0.0303795	0.127635		0.63041
RSc0553		hypothetical protein	X	1	2.95136	3.39277e-26	1.53714e-24	1	3.18168	7.01533e-30	5.18825e-28	1	4.04579	9.94472e-40	2.08383e-37	1	2.1164	2.9948e-14	5.83754e-13	0	1.69598	9.56307e-09	6.37008e-08	0	2.60102	7.23536e-21	2.58061e-19	1	0.323138	0.314937	0.619647	0	-0.947249	0.00563212	0.0534414	0	-0.365225	0.222256	0.451216	0	0.275074	0.406263	0.650243	0	0.479159	0.123832	0.326733	0	1.60447
RSc0554	sucC	succinyl-CoA synthetase subunit beta	X	6	0.506995	0.0495172	0.0987399	0	0.737032	0.00436779	0.0122873	0	1.59625	5.73774e-08	3.19193e-07	0	0.612285	0.0181494	0.0420421	0	1.58525	1.57078e-08	1.00887e-07	0	0.7876	0.00224034	0.00724078	0	0.600401	0.0355521	0.182069	0	0.40947	0.11865	0.370384	0	0.0678411	0.79341	0.900691	0	0.777816	0.00664397	0.0555186	0	0.555731	0.0508143	0.182663	0	3.30999
RSc0555	sucD	succinyl-CoA synthetase subunit alpha	X	6	-0.244602	0.490967	0.611308	0	-0.19409	0.586159	0.70195	0	-0.0764174	0.861645	0.891975	0	1.04718	0.00303788	0.00921442	0	2.14365	2.01056e-08	1.25293e-07	0	0.689803	0.0492753	0.101784	0	0.729325	0.0598583	0.250856	0	0.106563	0.766823	0.908612	0	-0.0472081	0.893554	0.951647	0	-0.198623	0.622806	0.811442	0	0.547695	0.156822	0.378981	0	3.28313
RSc0556		hypothetical protein	X	9	0.38219	0.0905196	0.16287	0	0.506683	0.0252742	0.0554555	0	0.140269	0.650441	0.71624	0	-0.238411	0.310263	0.425502	0	-0.774581	0.00269299	0.0058476	0	0.0400565	0.860439	0.906969	0	0.324952	0.196275	0.492057	0	-0.0950655	0.692555	0.874349	0	-0.163046	0.477617	0.692169	0	0.397069	0.120838	0.322384	0	0.316742	0.202122	0.440412	0	-0.366089
RSc0557	pilA1	type 4 fimbrial pilin signal peptide protein			-0.0287739	0.911895	0.940701		0.280897	0.279787	0.40085		1.46555	6.57669e-07	3.01772e-06		-0.866663	0.00117021	0.00397903		-1.2147	5.99892e-05	0.000186802		-0.536892	0.0406525	0.0867748		0.316222	0.273873	0.579493		-0.300701	0.257277	0.560429		-0.331676	0.203988	0.431033		0.684799	0.0173478	0.100268		-0.39779	0.176531	0.404636		-1.00243
RSc0558	pilA	type 4 fimbrial pilin signal peptide protein	X	9	-0.0553459	0.845529	0.893312	0	0.216068	0.447107	0.573305	0	1.36602	1.44405e-05	5.22833e-05	0	-0.185612	0.514185	0.625505	0	0.279483	0.378145	0.453644	0	0.276025	0.331838	0.461509	0	1.17878	0.000181407	0.004891	1	0.437236	0.124525	0.38125	0	0.102569	0.718036	0.870751	0	0.952741	0.00245166	0.0284088	1	0.600392	0.0570938	0.197472	0	1.62006
RSc0559		hypothetical protein			0.0454588	0.832434	0.88632		0.554346	0.00980432	0.025003		1.49454	8.13412e-10	6.24527e-09		-0.261982	0.227206	0.33449		0.287656	0.2244	0.293882		0.099833	0.641616	0.750043		0.706189	0.00286785	0.0351767		-0.293536	0.181829	0.469174		-0.284387	0.187486	0.409943		0.628857	0.00827047	0.0635966		0.028684	0.904641	0.960008		1.09165
RSc0560	moaC	molybdenum cofactor biosynthesis protein C			-1.38817	3.78357e-08	3.11417e-07		-0.802825	0.00107373	0.00356423		-1.03581	0.00339664	0.0076048		-0.491551	0.0421852	0.0853034		-0.509913	0.0496589	0.079384		-0.608947	0.0108658	0.0286395		-0.761926	0.00582002	0.0579581		-0.526023	0.0360749	0.181421		-0.466476	0.0493243	0.175799		0.158433	0.548217	0.7612		0.184159	0.471129	0.711076		0.870032
RSc0561		putative signal peptide protein			-0.454399	0.0233415	0.0526082		-0.434555	0.0307368	0.0650296		-1.47489	1.36066e-07	7.10565e-07		0.440398	0.0262956	0.0579494		0.791634	0.00024981	0.000675426		0.149109	0.450978	0.583175		0.12536	0.571748	0.816434		0.47845	0.0166733	0.110039		0.529871	0.00722708	0.0479485		0.103833	0.642348	0.822814		0.291129	0.184171	0.417017		0.825426
RSc0562		hypothetical protein	X	1	3.4301	2.64632e-18	6.13288e-17	1	2.79928	1.7255e-12	2.48641e-11	0	1.79393	0.000798498	0.00204985	0	4.5699	8.91694e-31	8.62371e-29	1	4.54774	1.93274e-28	1.64742e-26	1	3.70923	3.94202e-21	1.44704e-19	1	-0.47898	0.378381	0.679832	0	-1.04029	0.0722476	0.280133	0	0.0360984	0.936507	0.968487	0	-1.86308	0.00731748	0.0588817	0	-1.15231	0.0368168	0.1471	0	0.197089
RSc0563		hypothetical protein	X	7	1.31603	1.10003e-07	8.54157e-07	0	0.874324	0.000620251	0.0022013	0	-0.145228	0.725142	0.781724	0	1.81577	1.53497e-13	2.78678e-12	0	2.08866	3.74504e-16	9.37006e-15	0	1.18418	1.85854e-06	1.21859e-05	0	0.1375	0.641359	0.854062	0	0.140617	0.619767	0.849005	0	0.39798	0.12327	0.318605	0	-0.947093	0.00618313	0.0529727	0	-0.179946	0.537253	0.760013	0	0.0462453
RSc0564		hypothetical protein			0.038976	0.893382	0.92731		0.392174	0.172625	0.273772		-0.403529	0.394042	0.479815		-0.201157	0.505942	0.618168		0.34699	0.247827	0.319815		0.0414257	0.885986	0.923895		0.217437	0.497223	0.76755		-0.0336052	0.914649	0.972271		-0.134734	0.644405	0.817255		-0.0561625	0.868752	0.949502		0.300189	0.330204	0.581035		1.29577
RSc0565	rfaF	ADP-heptose--lipopolysaccharide heptosyltransferase II protein			0.310932	0.339039	0.462192		0.080886	0.806755	0.873261		-0.831092	0.0951826	0.145053		0.462541	0.15634	0.248493		1.67441	9.3074e-07	4.16802e-06		0.262532	0.418818	0.551804		0.222052	0.5409	0.797681		0.462521	0.166214	0.447479		0.371049	0.251224	0.48382		-0.00107333	0.99776	0.998951		0.134565	0.707709	0.856031		1.76102
RSc0566		hypothetical protein			-0.0454312	0.935099	0.956593		0.124957	0.823397	0.886126		1.46427	0.0430613	0.0722132		-0.279909	0.640035	0.74062		-0.740347	0.218898	0.287795		-0.129875	0.815624	0.87641		-1.12308	0.129464	0.390338		0.230761	0.70215	0.879918		-0.425121	0.462458	0.682645		-0.342938	0.623143	0.811442		0.360358	0.517079	0.744884		0.197756
RSc0567	ilvE1	branched-chain amino acid aminotransferase			0.502523	0.00636225	0.0172298		0.606681	0.00102852	0.0034391		0.27717	0.255221	0.334334		0.209126	0.26531	0.377865		0.447255	0.0251627	0.0432036		0.564915	0.00207489	0.00677133		-0.413593	0.0553672	0.240451		-0.265515	0.180624	0.466781		-0.215785	0.251423	0.48382		0.0903722	0.671082	0.842454		0.0259723	0.899535	0.957207		0.820587
RSc0568		hypothetical protein			0.5888	0.0140695	0.0341485		0.488096	0.0451582	0.0900835		0.516931	0.127138	0.187171		0.388239	0.114676	0.193852		0.449677	0.0782829	0.118224		0.656496	0.00578464	0.0167286		0.270456	0.321136	0.625966		0.120126	0.647234	0.856216		0.469474	0.0505801	0.1784		0.241861	0.387891	0.633291		0.0851366	0.749698	0.880441		0.324101
RSc0569		Branched-chain amino acid transport	X	5	-0.430529	0.387775	0.510904	0	0.0196705	0.967508	0.980671	0	-0.061559	0.940712	0.955532	0	0.1589	0.740309	0.822609	0	0.918246	0.0373994	0.0617268	0	-0.0233529	0.960797	0.973771	0	-0.8377	0.157591	0.433816	0	-0.769304	0.195261	0.486364	0	-0.593935	0.237534	0.468088	0	-0.874202	0.178967	0.404505	0	-0.243586	0.639111	0.820722	0	0.139954
RSc0570	rarD	Predicted permease			-0.686053	0.155473	0.250681		-0.0631428	0.891037	0.928918		-0.596612	0.455122	0.538169		0.393578	0.374435	0.491781		1.18417	0.00558572	0.0112452		0.15105	0.731646	0.824249		0.920745	0.0450422	0.212294		0.368363	0.434198	0.725385		0.706424	0.092869	0.267951		0.711326	0.141656	0.357592		0.534075	0.242779	0.489747		1.54555
RSc0571	pgk	phosphoglycerate kinase			-0.184335	0.547919	0.661105		0.0354272	0.908047	0.94156		-0.723198	0.0576214	0.0932036		0.355866	0.246776	0.357441		1.26954	0.000150336	0.000428352		0.342315	0.263075	0.385715		0.380836	0.263569	0.568833		0.391438	0.203876	0.49651		0.327907	0.282864	0.516125		0.28144	0.411018	0.655329		0.0610613	0.858115	0.941624		2.14942
RSc0572	pykA1	pyruvate kinase			-0.801249	0.0212569	0.0485031		-0.862796	0.0133548	0.0324607		-1.85897	1.96726e-05	6.92813e-05		0.066446	0.847861	0.907917		1.26059	0.000929213	0.00223375		-0.0968934	0.779267	0.852498		0.169965	0.6596	0.864061		0.178585	0.60549	0.842239		0.611886	0.0764345	0.232681		-0.021496	0.955825	0.980466		0.239103	0.534497	0.757819		1.79023
RSc0573	fbaA	fructose-1,6-bisphosphate aldolase	X	9	0.436255	0.110014	0.189928	0	0.624072	0.0224843	0.0505244	0	1.28183	3.22703e-05	0.000108814	0	0.696253	0.0110896	0.0280955	0	1.54728	2.36026e-07	1.18579e-06	0	1.27879	3.31894e-06	2.05048e-05	0	1.13089	0.000166375	0.00459726	1	-0.00835963	0.975886	0.994877	0	0.142668	0.601281	0.784802	0	0.526102	0.0838562	0.26068	0	0.325552	0.28365	0.536874	0	2.28159
RSc0574	hemH	phosphoribosylaminoimidazole-succinocarboxamidesynthase			-0.34242	0.107035	0.185647		-0.282224	0.186607	0.291262		-1.33809	5.94304e-05	0.000192079		-0.019676	0.925991	0.959573		0.616717	0.00569306	0.011443		-0.0684433	0.743779	0.831218		0.559379	0.014477	0.105821		-0.226552	0.30391	0.606434		0.0149111	0.943034	0.972226		-0.0323889	0.892384	0.959251		-0.128169	0.58076	0.785753		1.29703
RSc0575	purE	phosphoribosylaminoimidazole carboxylase catalytic subunit protein	X	4	-1.88613	8.61418e-06	4.74487e-05	-1	-1.58281	0.000170742	0.000696399	0	-0.719932	0.204493	0.278495	0	-1.1609	0.00423603	0.012222	0	0.775358	0.0423906	0.0690251	0	-1.56557	0.000125829	0.000556545	0	-0.0407935	0.921491	0.975206	0	-0.453173	0.258042	0.561137	0	0.330544	0.357622	0.591411	0	-0.320376	0.45908	0.695815	0	-0.703882	0.0933194	0.274126	0	0.513581
RSc0576	purK	phosphoribosylaminoimidazole carboxylase ATPase subunit			-0.301475	0.335044	0.458486		-0.0880338	0.778172	0.849822		-1.92728	2.1247e-05	7.42022e-05		0.171556	0.582464	0.687931		1.18247	0.000476204	0.0012175		0.278634	0.369197	0.501808		0.727031	0.0337975	0.175384		-0.456683	0.15355	0.430918		0.267915	0.387218	0.617619		0.0957985	0.784502	0.909136		0.223137	0.517742	0.745413		1.93946
RSc0577		hypothetical protein			-0.5233	0.144511	0.235913		-0.66137	0.068068	0.127681		-2.53445	1.19818e-05	4.39827e-05		0.482523	0.17344	0.270795		1.23938	0.00118949	0.0027823		-0.132033	0.710449	0.806877		0.526593	0.178495	0.465833		-0.3974	0.277402	0.578718		0.376083	0.284916	0.51782		-0.370762	0.363501	0.609388		-0.0280798	0.943237	0.974387		0.920748
RSc0578	tISRso8b	ISRSO8-transposase orfB protein	X	5	-1.17071	0.0286672	0.0625999	0	-1.30718	0.0166698	0.0390645	0	1.5695	0.00827461	0.0168815	0	-1.50654	0.0070927	0.019208	0	-2.95169	9.14877e-06	3.35344e-05	-1	-1.6136	0.00323804	0.0100457	0	-0.490751	0.401152	0.699446	0	-0.704526	0.196975	0.488148	0	-0.510611	0.319544	0.552609	0	0.493487	0.379989	0.625226	0	-0.586474	0.307488	0.558252	0	-0.513434
RSc0579		ISRSO8-transposase orfA protein			-0.255589	0.747505	0.826743		0.144749	0.85073	0.90293		1.7031	0.0800666	0.124161		-0.564882	0.516776	0.627366		-0.424531	0.582988	0.648926		0.0490946	0.947446	0.965406		-0.254891	0.773422	0.922347		-0.464797	0.62466	0.849814		-0.894477	0.298991	0.530567		0.843126	0.281602	0.524898		0.781687	0.256444	0.507415		0.111056
RSc0580		putative lipase / esterase protein			0.016449	0.931395	0.954357		-0.213207	0.271133	0.391593		-0.488711	0.062614	0.100091		-0.211173	0.277052	0.390826		-0.145731	0.488342	0.561727		-0.0172726	0.927847	0.951304		-0.320293	0.141782	0.409275		-0.180998	0.361744	0.665577		0.263079	0.164879	0.381056		0.320127	0.134266	0.344853		0.193973	0.355429	0.604782		-0.534755
RSc0581		putative phosphoglycolate phosphatase protein	X	5	0.204985	0.485973	0.607496	0	0.470579	0.10992	0.189937	0	0.0728221	0.83709	0.87212	0	0.532958	0.0706787	0.130342	0	1.18627	0.000225078	0.000613172	0	0.900706	0.00220261	0.0071372	0	0.510215	0.118271	0.372331	0	-0.658419	0.0304013	0.163776	0	-0.308788	0.296785	0.528637	0	0.51597	0.115042	0.313405	0	1.1574	0.000326	0.00381436	1	2.18005
RSc0582		AvrD-related protein	X	5	-0.0538359	0.876942	0.916298	0	0.433751	0.211502	0.321828	0	0.413808	0.308513	0.3915	0	0.771656	0.0266611	0.0586008	0	1.89254	6.63058e-07	3.05919e-06	0	0.885751	0.010721	0.0283024	0	0.465658	0.22721	0.529736	0	-0.757699	0.0345024	0.176334	0	-0.324029	0.352656	0.586866	0	0.758557	0.0481203	0.185866	0	1.10413	0.00368753	0.0264544	1	2.19235
RSc0583	mobB2	molybdopterin-guanine dinucleotide biosynthesis protein B			-0.267449	0.420285	0.545449		-0.340286	0.31972	0.443673		0.277799	0.574073	0.649497		0.118285	0.718475	0.804544		-0.514719	0.140967	0.197637		0.012133	0.969905	0.980909		-0.954889	0.0174983	0.117898		-0.412345	0.268514	0.572186		-0.479382	0.153225	0.362621		0.0645365	0.864478	0.946952		-0.0157855	0.963871	0.984421		-0.0954503
RSc0584		D-alanyl-D-alanine carboxypeptidase			-0.139528	0.59229	0.699536		-0.545491	0.0444221	0.0888619		-1.58317	0.000729537	0.00189115		0.319836	0.21499	0.320256		0.459248	0.0909091	0.135221		-0.143316	0.580587	0.698122		-0.561212	0.063398	0.25995		-0.0214391	0.937383	0.979069		0.352094	0.164378	0.380247		-0.81529	0.0111347	0.0767873		-0.147764	0.60444	0.796993		-0.0731713
RSc0585		putative transport transmembrane protein	X	5	-1.4089	1.02249e-08	9.16594e-08	0	-1.5121	1.34575e-09	1.3983e-08	0	-2.31261	4.45006e-10	3.57497e-09	0	-0.872197	0.000311912	0.00126297	0	0.083872	0.745524	0.791819	0	-1.35414	3.10184e-08	2.71286e-07	0	0.386611	0.136511	0.40147	0	0.328859	0.164736	0.445901	0	0.337171	0.147675	0.355624	0	-0.327204	0.224007	0.462538	0	-0.887188	0.00104678	0.00991382	0	0.202443
RSc0586		hypothetical protein	X	9	-0.374772	0.171086	0.270478	0	-0.227026	0.40649	0.532215	0	1.18093	0.000101021	0.000313023	0	-1.27917	4.44081e-06	2.6972e-05	0	-2.03039	9.19252e-10	7.46836e-09	0	-0.665071	0.0155033	0.0388084	0	-0.142722	0.642579	0.85498	0	-0.347167	0.205568	0.49918	0	0.207927	0.446701	0.668391	0	0.944431	0.00182782	0.0235695	1	0.129065	0.673258	0.840361	0	-0.708543
RSc0587		hypothetical protein			-0.741501	4.03794e-05	0.000193214		-0.825317	6.013e-06	3.40917e-05		-1.93856	8.60721e-13	1.07409e-11		-0.634833	0.000467689	0.00179102		-1.06603	1.78329e-07	9.114e-07		-0.913992	4.65116e-07	3.36557e-06		-0.241553	0.228287	0.531016		0.217934	0.22444	0.525929		0.0852617	0.628733	0.805374		-0.151681	0.452392	0.691088		-0.368435	0.0649639	0.214372		-0.588491
RSc0588		hypothetical protein			-0.29717	0.0946306	0.168388		-0.432906	0.015431	0.0365876		-1.51361	1.21507e-10	1.07581e-09		-0.20783	0.243327	0.353771		-0.259831	0.191301	0.256342		-0.439006	0.0136973	0.0349487		-0.0141463	0.94329	0.980839		-0.043321	0.808796	0.925258		0.392804	0.0261394	0.115514		-0.178236	0.375576	0.621512		-0.197565	0.321454	0.572581		-0.282659
RSc0589		amidase	X	7	-0.108018	0.810684	0.874746	0	-0.834678	0.0852915	0.153739	0	-0.180255	0.789914	0.832979	0	1.27407	0.0028406	0.00868939	0	1.72795	0.000117357	0.000341742	0	0.114225	0.796057	0.863502	0	-0.863339	0.110387	0.356882	0	0.69137	0.125738	0.383473	0	1.35268	0.00134474	0.0147335	1	-0.707422	0.202993	0.438321	0	-0.369005	0.460577	0.699624	0	-0.90003
RSc0590		putative transcription regulator protein	X	3	-1.70349	2.5592e-15	4.5639e-14	-1	-1.53343	9.51852e-13	1.42891e-11	0	-1.46554	7.43243e-08	4.04959e-07	0	-2.14248	5.34654e-22	2.42232e-20	-1	-2.64014	2.22267e-24	1.39722e-22	0	-2.55196	6.9728e-30	5.65584e-28	-1	0.265525	0.246361	0.549423	0	0.145271	0.482484	0.763984	0	0.520802	0.0109675	0.0642837	0	0.3994	0.0810386	0.255513	0	-2.84303	1.06372e-26	3.82105e-24	-1	-3.23256
RSc0591		hypothetical protein	X	3	-1.12348	0.000143784	0.000603078	0	-1.13186	0.000131711	0.000555682	0	-0.497155	0.144626	0.209182	0	-2.39082	1.44844e-14	2.96106e-13	-1	-3.88898	4.20263e-23	2.32253e-21	-1	-1.97068	8.92182e-11	1.1217e-09	-1	0.263176	0.417212	0.712448	0	-0.741929	0.0117767	0.086926	0	-0.388253	0.182777	0.403682	0	0.18936	0.56096	0.768474	0	-1.73435	6.74128e-07	1.82268e-05	-1	-3.65599
RSc0592		hypothetical protein	X	8	0.181336	0.376452	0.500047	0	0.220822	0.285316	0.407167	0	3.21302	1.05543e-47	4.82525e-45	0	-0.220772	0.298366	0.41345	0	-0.676294	0.00333248	0.00708327	0	-0.0191148	0.926044	0.950812	0	0.0465924	0.840245	0.9504	0	-0.302866	0.172367	0.456465	0	-0.142627	0.491086	0.701014	0	0.24608	0.290632	0.534989	0	-0.167707	0.463309	0.701802	0	-0.194403
RSc0593		hypothetical protein	X	9	1.13846	6.54733e-06	3.66257e-05	0	1.02597	5.30699e-05	0.000244628	0	1.14613	0.000208492	0.000603631	0	0.359005	0.164135	0.258433	0	0.876661	0.00134798	0.00312397	0	0.877652	0.00051445	0.00198439	0	0.0343883	0.905242	0.970224	0	0.179581	0.498725	0.773624	0	0.0401501	0.875964	0.942191	0	0.507976	0.0765623	0.248889	0	1.12289	4.16526e-05	0.0006779	1	1.12996
RSc0594		hypothetical protein			1.23018	0.146359	0.238201		1.09209	0.220916	0.333429		1.75434	0.189895	0.26308		1.62255	0.0488725	0.0963402		1.59847	0.0392651	0.0645096		0.351894	0.713294	0.808828		0.20657	0.846796	0.950932		0.463606	0.669788	0.859804		0.588594	0.523707	0.726344		0.652573	0.553097	0.764155		-0.110293	0.917289	0.964031		-0.347077
RSc0595		putative outer membrane receptor signal peptide protein	X	1	6.31288	1.59583e-52	8.02541e-50	1	6.38605	1.76346e-53	8.86843e-51	1	4.87221	1.45067e-29	1.32644e-27	1	5.72563	1.1984e-44	3.17197e-42	1	4.19993	3.64135e-24	2.23321e-22	1	5.60345	3.58944e-43	6.94281e-41	1	0.843883	0.0792768	0.294666	0	0.865387	0.0633339	0.258738	0	-0.0961118	0.837881	0.923046	0	0.268939	0.615889	0.80575	0	0.477659	0.321724	0.572581	0	1.17329
RSc0596		hypothetical protein	X	7	0.936854	0.0765226	0.142005	0	-0.521512	0.418164	0.544241	0	0.178464	0.854229	0.885939	0	0.779641	0.15789	0.250739	0	-0.724987	0.251408	0.323441	0	-2.05145	0.00702839	0.0198349	-1	-0.908575	0.21828	0.516244	0	1.21396	0.0288757	0.159054	0	1.82155	0.000170322	0.00337223	1	0.342607	0.603857	0.79709	0	1.40734	0.00839387	0.0502611	0	-1.60552
RSc0597		hypothetical protein	X	3	0.0630151	0.8758	0.915675	0	-1.77577	0.00117087	0.00384256	-1	-1.33119	0.153336	0.220054	0	0.487899	0.215872	0.321011	0	-0.606797	0.162621	0.223239	0	-0.775504	0.0834141	0.156936	0	-0.744055	0.142017	0.409521	0	-0.533225	0.286736	0.589635	0	0.869275	0.0157017	0.0815726	0	-1.99662	0.00319843	0.0339005	-1	-0.560481	0.224046	0.468283	0	-2.5677
RSc0598		hypothetical protein	X	3	-1.50818	8.11511e-11	9.38182e-10	0	-2.33944	1.21136e-20	3.85564e-19	-1	-2.77697	2.95247e-12	3.35927e-11	0	-2.10298	1.8463e-17	5.33623e-16	-1	-2.84155	6.71014e-24	3.87877e-22	-1	-2.7486	2.84966e-27	1.74768e-25	-1	0.271722	0.258345	0.562675	0	-0.0890979	0.689632	0.873068	0	0.228219	0.287801	0.52063	0	-0.540414	0.0335161	0.149958	0	-2.14699	4.69834e-15	4.54384e-13	-1	-3.56868
RSc0599		putative transcription regulator protein			0.825698	3.40743e-05	0.000165405		0.471633	0.0183094	0.0422765		-1.14846	3.03772e-05	0.000102943		0.890644	8.31561e-06	4.75218e-05		0.777981	0.000362135	0.000948035		0.709452	0.000364247	0.00145612		-0.349499	0.125374	0.384455		0.301408	0.136818	0.405218		0.782603	8.40259e-05	0.00208161		-0.261432	0.255697	0.497831		0.588546	0.00740527	0.0458634		-0.0602455
RSc0600		hypothetical protein	X	3	-1.75058	0.00040046	0.00151081	-1	-2.22079	1.58361e-05	8.21027e-05	-1	-3.02679	0.000133872	0.000402658	-1	0.0905472	0.846281	0.907179	0	0.308724	0.54316	0.612731	0	-1.4108	0.0035432	0.010905	0	-2.75071	9.59618e-06	0.000595792	-1	-0.879019	0.0715824	0.27906	0	1.58258	0.000617728	0.00843632	1	-1.65601	0.00413029	0.0394644	-1	-1.21802	0.0247587	0.110874	0	-2.1623
RSc0601		hypothetical protein	X	5	-0.51484	0.088068	0.1592	0	-0.566796	0.061145	0.116698	0	-1.75874	1.99255e-05	7.00738e-05	0	-0.399971	0.185434	0.286498	0	-0.558796	0.0991274	0.145849	0	-0.424338	0.158515	0.262746	0	-1.06591	0.00246536	0.0318722	-1	-0.378853	0.214641	0.513037	0	0.360423	0.225948	0.455245	0	0.0677243	0.840618	0.936731	0	-0.974765	0.00493751	0.0334196	0	-0.191103
RSc0602		hypothetical protein			0.456505	0.231616	0.342587		0.359595	0.359778	0.485333		-0.668895	0.345883	0.430556		0.049257	0.903472	0.946378		0.700343	0.0694786	0.1063		0.225374	0.558652	0.679764		-0.671568	0.169483	0.455547		-0.266653	0.555893	0.813186		0.363735	0.339983	0.573186		0.266861	0.550684	0.76275		-0.65924	0.14383	0.357195		0.762643
RSc0603		hypothetical protein	X	7	0.129538	0.679675	0.773498	0	-0.121306	0.707057	0.797327	0	-0.603904	0.227853	0.304099	0	0.660622	0.0327802	0.0691493	0	0.617499	0.0583984	0.0915479	0	-0.0891881	0.777662	0.851113	0	-0.562622	0.130072	0.390816	0	-0.22857	0.505051	0.779462	0	1.34433	6.57396e-06	0.000340829	1	-0.0364501	0.920447	0.967112	0	-0.711084	0.0494431	0.178945	0	-0.209422
RSc0604		hydrolase oxidoreductase protein	X	9	0.403618	0.102011	0.178689	0	0.0793515	0.75135	0.829901	0	-0.729642	0.038514	0.0653684	0	1.26156	2.86225e-07	2.15806e-06	0	1.04329	8.32764e-05	0.000250777	0	0.848076	0.000539524	0.00206961	0	-0.121807	0.665222	0.865787	0	0.999336	6.08785e-05	0.0019016	1	0.333306	0.17653	0.396858	0	-0.716839	0.0162155	0.0964636	0	0.866965	0.00120226	0.0110437	0	0.847108
RSc0605	adhC2	bifunctional: glutathione-dependent formaldehyde dehydrogenase/alcohol dehydrogenase class III			0.356103	0.111599	0.192005		0.11392	0.615247	0.725798		0.531073	0.0554962	0.090262		1.0012	7.09057e-06	4.12714e-05		0.574456	0.0178544	0.0316719		0.655873	0.00316822	0.00987785		-0.0368697	0.884449	0.963269		0.407295	0.0758211	0.28756		-0.402959	0.0778629	0.234885		-0.553926	0.0380047	0.160206		0.354707	0.149875	0.367131		0.729727
RSc0606		putative methyl-accepting chemotaxis transmembrane protein	X	1	3.21472	8.76714e-24	3.17194e-22	1	3.39362	1.31159e-26	6.8e-25	1	3.25255	3.53135e-14	5.34915e-13	1	3.49862	1.87986e-28	1.52481e-26	1	3.68242	2.23154e-31	3.02185e-29	1	3.42802	5.78889e-28	3.83057e-26	1	-0.283666	0.605333	0.833134	0	1.29589	0.00278504	0.031545	1	0.356566	0.416812	0.642339	0	0.6056	0.223493	0.46234	0	0.214673	0.643162	0.823593	0	0.0670498
RSc0607		putative glutathione S-transferase protein			-0.691582	0.00196596	0.00617927		-0.261617	0.237404	0.353351		0.0675904	0.804325	0.845516		0.207703	0.343093	0.457791		0.235871	0.324344	0.40067		-0.0823513	0.706641	0.804368		0.166877	0.493528	0.76594		0.37859	0.0873113	0.311119		0.142474	0.512932	0.717934		0.398432	0.102204	0.293874		0.349576	0.145576	0.359594		1.14215
RSc0608	ripAA	T3E	X	4	-0.0662299	0.876617	0.916149	0	0.300974	0.48105	0.606993	0	0.402617	0.398167	0.484134	0	0.835668	0.051831	0.100993	0	-0.138325	0.773697	0.816392	0	0.552532	0.19667	0.310437	0	-0.295555	0.539708	0.79713	0	0.316853	0.458995	0.747261	0	-0.429696	0.314786	0.548526	0	0.137433	0.773978	0.903295	0	0.807372	0.0883673	0.26503	0	0.00714578
RSc0609		putative lipoprotein	X	5	-0.512345	0.0223126	0.0506592	0	-0.208338	0.350815	0.477082	0	-0.182022	0.523134	0.602161	0	-0.260696	0.244639	0.355231	0	-0.150524	0.537764	0.607734	0	-0.167222	0.449758	0.582109	0	-0.0133961	0.956842	0.983793	0	-0.54758	0.0184219	0.116975	0	-0.940339	3.57346e-05	0.00112318	-1	-0.256899	0.312384	0.557766	0	-0.603621	0.0165289	0.0818926	0	-0.484393
RSc0610		putative signal peptide protein	X	5	-0.639257	0.00598962	0.0162997	0	-0.0579965	0.799506	0.867469	0	-0.489097	0.125546	0.185087	0	-0.473034	0.0428334	0.0864055	0	-0.635353	0.012084	0.0223832	0	-0.200009	0.378638	0.511929	0	-0.0309954	0.902845	0.970133	0	-0.687711	0.00509833	0.0494017	0	-1.02404	1.48181e-05	0.000578148	-1	-0.352984	0.181629	0.408076	0	-0.603118	0.0192747	0.0924048	0	-1.4673
RSc0611	apbE	thiamine biosynthesis lipoprotein apbE precursor transmembrane	X	3	-1.07162	0.00454878	0.012866	0	-1.0898	0.00421899	0.0118931	0	-3.89974	9.44022e-08	5.07753e-07	-1	0.354014	0.331841	0.447167	0	0.181491	0.651137	0.710814	0	-0.37066	0.313347	0.442646	0	-0.810754	0.0572254	0.244331	0	-0.0908837	0.807812	0.925258	0	-0.0157621	0.965646	0.980864	0	-1.28488	0.00406835	0.0393274	-1	-0.570804	0.169888	0.396642	0	-1.93487
RSc0612		hypothetical protein			1.77531	5.40909e-10	5.73888e-09		1.71664	2.90875e-09	2.86264e-08		-0.142425	0.786246	0.829982		2.73244	1.90325e-22	9.11564e-21		2.27463	1.57494e-14	2.90124e-13		2.26874	6.58527e-16	1.47845e-14		-0.298541	0.418599	0.713121		0.541788	0.0999735	0.335258		0.444653	0.147899	0.355672		-0.193273	0.616594	0.806463		0.185247	0.585011	0.788441		-0.707175
RSc0613		hypothetical protein	X	3	-0.562094	0.195693	0.301606	0	0.0117615	0.978318	0.986953	0	-0.829022	0.0981578	0.148508	0	-1.45545	0.00100125	0.00349429	0	-3.29868	4.32886e-09	3.0923e-08	-1	-1.07179	0.0144912	0.0367319	0	-1.98794	0.00014795	0.00432582	-1	-0.903289	0.0388211	0.190656	0	-0.572301	0.18774	0.41014	0	-0.228568	0.641249	0.822517	0	-0.906437	0.0706976	0.228151	0	-2.40085
RSc0614		hypothetical protein			0.898136	2.70508e-05	0.000134558		0.870337	5.84466e-05	0.000267207		0.143563	0.674988	0.739142		0.197706	0.387833	0.505288		0.530259	0.0206519	0.036037		0.37309	0.0898593	0.166508		-0.0671296	0.793954	0.93246		0.0689145	0.777929	0.914707		-0.7508	0.00188531	0.018482		-0.328257	0.232476	0.470471		0.15995	0.507741	0.737409		-0.0775405
RSc0615		transcription regulator protein			1.82662	1.37445e-15	2.53192e-14		1.80096	4.11291e-15	8.07961e-14		-0.344662	0.323292	0.407478		1.61318	2.31808e-12	3.60916e-11		1.25886	3.12965e-07	1.53483e-06		1.3726	2.01016e-09	2.09878e-08		-0.161686	0.55131	0.803218		0.231336	0.350362	0.655007		-0.0593346	0.803804	0.906126		0.385621	0.149441	0.368762		0.131064	0.614658	0.804978		0.128674
RSc0616		hypothetical protein	X	4	0.234467	0.574903	0.685602	0	0.393851	0.346733	0.473635	0	-0.288151	0.548387	0.626212	0	0.410144	0.326863	0.442356	0	-0.206147	0.661829	0.720575	0	0.525113	0.209798	0.32564	0	-0.494539	0.29799	0.604271	0	-0.445518	0.289149	0.592826	0	-1.67664	9.81021e-05	0.00233818	-1	-1.02403	0.0354499	0.154755	0	0.167327	0.720666	0.862734	0	-0.704179
RSc0617		putative secreted aspartic protease	X	4	-0.225676	0.575055	0.685622	0	0.0756879	0.850863	0.90293	0	0.140086	0.757071	0.808003	0	-0.445497	0.269056	0.381795	0	-0.990092	0.0336044	0.0559962	0	0.00379294	0.992513	0.994333	0	-0.489455	0.284072	0.590573	0	-0.698088	0.0850543	0.305549	0	-1.66231	5.74663e-05	0.0015879	-1	-0.902622	0.0526539	0.196404	0	0.0749175	0.86819	0.946483	0	-1.30876
RSc0618	rdgC	recombination associated protein			0.129038	0.526461	0.641681		0.214434	0.294424	0.417322		0.0752686	0.778968	0.824541		-0.225401	0.279166	0.393147		0.300246	0.174285	0.236886		-0.223368	0.277098	0.402985		-0.123134	0.59404	0.827771		-0.0479008	0.821144	0.932463		-0.0581285	0.776027	0.892043		0.0733084	0.751918	0.89022		-0.231823	0.310277	0.561692		0.989153
RSc0619		putative transmembrane hydrogenase cytochrome B- type subunit	X	3	0.284783	0.472374	0.594311	0	0.588967	0.137987	0.228043	0	0.952974	0.0339196	0.0585386	0	-1.11797	0.00596087	0.0164891	0	-3.039	2.78921e-09	2.08542e-08	-1	-0.260291	0.512685	0.640081	0	-0.741687	0.104388	0.345275	0	-1.82962	1.41843e-05	0.000685891	-1	-1.26096	0.00187914	0.0184574	-1	-0.00791102	0.985962	0.993246	0	-0.308778	0.491612	0.725745	0	-2.79657
RSc0620		putative sulfate oxidase protein	X	5	0.318913	0.392181	0.515224	0	0.500522	0.179899	0.282812	0	0.891434	0.0320807	0.0557285	0	-0.861248	0.0224136	0.0502084	0	-3.07432	1.23327e-10	1.19042e-09	-1	-0.0670115	0.85763	0.905336	0	-0.380307	0.368238	0.670968	0	-0.620336	0.0982154	0.33149	0	-0.384779	0.302488	0.534324	0	0.685584	0.0972789	0.285466	0	0.148076	0.722543	0.863514	0	-2.40556
RSc0621		hypothetical protein	X	5	0.789481	0.0815418	0.149799	0	0.640773	0.156687	0.253126	0	1.42132	0.00459892	0.00997326	0	-0.381733	0.399302	0.517016	0	-3.30154	1.57655e-08	1.00999e-07	-1	-0.381412	0.399882	0.532859	0	-0.937031	0.0718873	0.278522	0	-0.0271854	0.951894	0.984807	0	0.0516094	0.908799	0.958144	0	0.831102	0.0963549	0.283555	0	0.0148943	0.976611	0.990203	0	-2.84735
RSc0622	dbpA	ATP-dependent RNA helicase DbpA			-0.243326	0.103715	0.180916		-0.225616	0.132666	0.221287		-0.822954	2.32043e-05	8.05899e-05		-0.372608	0.0134755	0.0331224		-0.6016	0.000357402	0.000937597		-0.532524	0.000396438	0.00157152		-0.427855	0.0119197	0.0924579		0.0556063	0.71277	0.88463		0.0951989	0.521502	0.726019		-0.0193872	0.908402	0.964893		-0.386166	0.0218133	0.101198		-0.394935
RSc0623		hypothetical protein			0.150522	0.687765	0.77988		0.869224	0.0186292	0.0429752		1.27385	0.00450314	0.00978664		-0.864248	0.03227	0.0683021		-0.859309	0.043779	0.0709294		0.178086	0.633102	0.743027		-1.07843	0.0189745	0.124573		-0.464561	0.254293	0.557472		-0.527602	0.171401	0.390388		-0.306806	0.488895	0.719983		0.0394499	0.924074	0.966348		-0.737665
RSc0624		zinc-dependent alcohol dehydrogenase oxidoreductase protein			-0.148022	0.472589	0.594311		-0.0279662	0.892477	0.929825		1.21134	7.29194e-07	3.31566e-06		-0.875311	5.84214e-05	0.000279811		-1.244	1.69975e-07	8.72248e-07		-0.54622	0.00901392	0.0244372		0.0454786	0.842749	0.950685		0.212671	0.312437	0.612811		0.0869306	0.66929	0.836031		0.688619	0.00224616	0.0269734		-0.215065	0.346444	0.596666		-0.652837
RSc0625		transcription regulator protein			-0.0450164	0.810148	0.874746		0.237823	0.204502	0.31374		1.54879	1.43226e-13	1.98974e-12		-0.653351	0.000558574	0.00208697		-0.84433	8.72664e-05	0.000261383		-0.0977966	0.601784	0.715962		0.120609	0.565358	0.813486		-0.40825	0.0311584	0.165789		-0.402183	0.0323598	0.133501		0.296054	0.15726	0.377858		-0.520669	0.0146338	0.0756355		-0.559324
RSc0626		aldehyde dehydrogenase subunit III			-0.643161	0.0262169	0.0580813		-0.0559473	0.843222	0.899568		-0.0165651	0.966277	0.97422		-1.47695	2.93175e-06	1.85224e-05		-1.62453	1.17229e-06	5.11313e-06		-1.17844	7.91774e-05	0.000364971		0.112577	0.716757	0.896186		-0.664478	0.0310665	0.165502		-0.534624	0.0613144	0.201982		-0.0775788	0.81051	0.924466		-0.616135	0.0536069	0.188898		-0.544408
RSc0627		putative dehydrogenase large chain transmembrane protein			0.575327	0.00367503	0.0106461		0.620346	0.0017867	0.00556023		1.07676	3.92997e-06	1.56856e-05		-0.320357	0.114642	0.193852		-0.525586	0.0192699	0.0339077		-0.0148594	0.940607	0.961054		-0.0293706	0.895705	0.968293		0.234061	0.24828	0.54956		0.213054	0.283155	0.516125		0.719907	0.00109245	0.0167632		-0.147661	0.508463	0.737968		-0.415588
RSc0628		hypothetical protein			0.496878	0.0822001	0.150486		0.17322	0.554514	0.674076		0.885689	0.0168738	0.0315577		-0.837813	0.0081404	0.0215804		-0.861807	0.00889603	0.0171214		-0.14861	0.612845	0.726029		-0.44094	0.193778	0.487986		0.201744	0.508501	0.780125		-0.657714	0.0301058	0.126996		0.0751513	0.822613	0.929252		-0.665202	0.0467096	0.171799		-0.573149
RSc0629		putative oxidoreductase cytochrome C552 precursor signal peptide protein	X	5	-0.341199	0.478808	0.600032	0	0.322786	0.485227	0.610052	0	0.796837	0.231979	0.308467	0	-1.84544	0.00206491	0.00654755	-1	-0.676277	0.186377	0.250612	0	-0.232406	0.623088	0.734358	0	-1.11636	0.0595338	0.25054	0	-0.186435	0.720758	0.888577	0	-0.711854	0.150827	0.358802	0	0.262455	0.622507	0.811442	0	-0.371149	0.475679	0.713874	0	-0.270717
RSc0630		hypothetical protein	X	9	0.789517	0.0102339	0.0259016	0	0.813024	0.00908021	0.0233697	0	2.1891	5.64958e-09	3.74331e-08	0	0.615912	0.0532767	0.103328	0	0.254867	0.439834	0.513327	0	0.281095	0.378273	0.511656	0	1.00308	0.00251484	0.0322185	1	0.449442	0.19104	0.481641	0	0.201555	0.530267	0.731408	0	0.855466	0.0144462	0.0898355	0	0.695403	0.0347216	0.141618	0	0.7503
RSc0631		hypothetical protein			-0.00406695	0.989291	0.994432		0.277757	0.357664	0.483498		0.4808	0.206181	0.280317		-0.348355	0.262324	0.374674		-1.23683	0.000442375	0.00113738		-0.552652	0.0729236	0.140834		-0.0472148	0.88936	0.965234		-0.210687	0.505326	0.779462		-0.267096	0.38032	0.614401		0.490941	0.144926	0.362965		-0.265567	0.433695	0.675875		-0.976207
RSc0632		putative NADP-dependent alcohol dehydrogenase oxidoreductase protein			0.0912994	0.704783	0.794698		-0.0039558	0.987084	0.991619		1.38622	1.34234e-06	5.85484e-06		-0.798831	0.0019195	0.00617604		-0.978005	0.00037368	0.000975649		-0.619154	0.0128765	0.0332253		-0.0637715	0.814753	0.942797		-0.300455	0.244849	0.545809		-0.149472	0.537696	0.737148		0.559371	0.0360323	0.15625		-0.34375	0.203547	0.442751		-0.908073
RSc0633		putative NAD(P)H:quinone oxidoreductase			0.0864512	0.740094	0.820894		0.371278	0.153525	0.248896		1.08827	0.000740767	0.00191632		-0.46188	0.0906954	0.159813		-0.848567	0.00403951	0.00836339		-0.0855336	0.743697	0.831218		0.104905	0.718544	0.896219		0.0138132	0.959703	0.988196		-0.212652	0.419042	0.643862		0.683416	0.0172445	0.0998711		-0.306978	0.29355	0.544782		-0.69166
RSc0634		transcription regulator protein	X	9	0.76149	0.00370998	0.0107278	0	0.910687	0.000536413	0.00193655	0	1.91743	9.76052e-11	8.81251e-10	0	-0.0061024	0.981609	0.994487	0	-0.620848	0.0375616	0.0619538	0	0.214582	0.414297	0.547281	0	0.0630692	0.830697	0.946246	0	0.0831132	0.755612	0.905327	0	-0.161803	0.539633	0.738251	0	0.773405	0.00786865	0.0618304	0	0.270311	0.353799	0.603689	0	-0.480075
RSc0635		transcription regulator protein			-0.151418	0.496012	0.615608		0.174951	0.430725	0.556628		1.0349	5.20258e-05	0.000169784		-0.771274	0.000716142	0.00260788		-1.09995	1.82836e-05	6.33251e-05		-0.425026	0.0571935	0.115025		0.22965	0.352388	0.657862		-0.454407	0.0469876	0.2158		-0.369911	0.0972859	0.277131		0.376766	0.128209	0.333835		0.0148813	0.951999	0.978891		-0.511876
RSc0636		hypothetical protein			-0.191181	0.433289	0.557007		0.123358	0.6109	0.721855		0.875162	0.00432872	0.00945663		-0.601097	0.0186623	0.0430319		-0.882055	0.00120005	0.00280309		0.0499699	0.834942	0.889435		-0.183722	0.502551	0.772197		0.278703	0.263434	0.566963		-0.0767865	0.750193	0.887741		0.759716	0.00389191	0.0381529		-0.14489	0.586394	0.788445		-0.0291516
RSc0637	tISRso5	ISRSO5-transposase protein	X	5	-1.60267	2.50314e-05	0.000125631	0	-1.30303	0.000542154	0.00195588	0	-0.203548	0.697665	0.757624	0	-1.87023	5.05946e-06	3.05817e-05	-1	-2.51953	2.90048e-09	2.14823e-08	0	-1.74845	4.85041e-06	2.89013e-05	0	-0.189892	0.601201	0.831687	0	-0.535193	0.149826	0.427141	0	-0.749986	0.0273611	0.118927	0	0.290864	0.42053	0.664696	0	-0.689975	0.0594298	0.202625	0	-0.597084
RSc0638		hypothetical protein	X	9	1.92581	4.3381e-11	5.10921e-10	0	1.97384	1.55815e-11	2.05129e-10	0	3.42895	7.54989e-26	5.13087e-24	1	0.6168	0.0340531	0.0714448	0	-0.276249	0.394388	0.468772	0	1.1843	4.19749e-05	0.000205143	0	-0.198078	0.549815	0.802345	0	-0.203042	0.500941	0.775864	0	-0.533016	0.0717711	0.222663	0	0.22891	0.484906	0.717233	0	-0.745399	0.0267205	0.117343	0	-1.40075
RSc0639		heat shock protein			0.611645	0.00479923	0.0134309		0.469428	0.0325138	0.0682436		0.488136	0.0944828	0.144073		0.33508	0.130475	0.214992		0.0558193	0.814715	0.851101		0.311628	0.153472	0.256501		0.139512	0.571988	0.816434		-0.0850912	0.716935	0.887448		-0.331223	0.140549	0.345297		0.155753	0.536526	0.753374		-0.226956	0.357923	0.606654		0.479952
RSc0640		hypothetical conserved protein	X	5	0.124574	0.667727	0.764554	0	0.453135	0.11705	0.2	0	1.80252	6.89161e-08	3.77949e-07	0	-1.12228	0.000420089	0.00163389	0	-1.05045	0.00161419	0.00367327	0	-0.287435	0.329052	0.458479	0	0.023032	0.943649	0.980839	0	-1.21359	0.000312794	0.00658176	-1	-0.437726	0.139587	0.343772	0	0.41344	0.202756	0.438321	0	0.138111	0.664141	0.837714	0	-0.34829
RSc0641	groES	co-chaperonin GroES	X	5	-0.912391	0.0190123	0.0441221	0	-0.755002	0.0521587	0.101708	0	0.82169	0.0591312	0.09525	0	-1.3373	0.00078082	0.00281285	0	0.235277	0.576851	0.643805	0	-0.536531	0.163187	0.26828	0	0.99808	0.0175124	0.117898	0	-1.11913	0.00519203	0.0501166	0	-1.51958	0.000132274	0.00287006	-1	-0.397509	0.362723	0.608653	0	-0.830276	0.0585509	0.200854	0	2.58757
RSc0642	groEL	chaperonin GroEL	X	5	-0.802563	0.0203569	0.0469395	0	-0.681343	0.0485387	0.0958386	0	0.203418	0.599636	0.671376	0	-0.452536	0.190512	0.292548	0	0.583092	0.125437	0.178704	0	-0.150237	0.661782	0.765609	0	1.42506	0.000176566	0.00482582	1	-0.444852	0.197509	0.488334	0	-1.08819	0.00176005	0.0178095	-1	-0.4746	0.224711	0.462873	0	-0.624195	0.111153	0.305997	0	2.88698
RSc0643		hypothetical protein	X	9	-0.0902775	0.566998	0.678557	0	-0.00644581	0.967531	0.980671	0	0.534983	0.00614132	0.0129387	0	0.192772	0.221473	0.328163	0	-0.0257261	0.881001	0.906658	0	-0.0572909	0.71532	0.810395	0	-0.0381758	0.828634	0.946246	0	0.52985	0.000859626	0.0133841	0	0.253721	0.103124	0.286372	0	0.32685	0.0633322	0.218899	0	0.0843689	0.626174	0.811845	0	0.244142
RSc0644		putative transmembrane protein	X	5	-1.20093	2.97691e-05	0.00014663	0	-1.64319	2.59576e-08	2.17568e-07	0	-3.48259	4.35926e-13	5.65019e-12	-1	-0.145089	0.604817	0.708013	0	0.142266	0.644909	0.705054	0	-0.849549	0.00276395	0.0087256	0	-0.163867	0.602352	0.831977	0	0.346774	0.216814	0.515049	0	0.508172	0.0672689	0.214247	0	-1.07451	0.00122407	0.0181589	0	-0.349871	0.267123	0.519178	0	-0.66624
RSc0645		hypothetical protein	X	5	0.21858	0.581813	0.690569	0	0.84489	0.0304862	0.0645278	0	2.03887	1.01378e-05	3.77372e-05	0	-0.0482996	0.905964	0.947212	0	-0.652689	0.14325	0.200334	0	-0.191397	0.635313	0.744753	0	0.447825	0.304535	0.609493	0	-1.24781	0.00953664	0.0756463	0	-0.515279	0.211533	0.440272	0	0.335868	0.45689	0.694589	0	-1.16522	0.0153699	0.0779184	0	-1.07178
RSc0646		hypothetical protein	X	3	-1.00709	0.000423619	0.00158275	0	-1.20564	2.82285e-05	0.000138498	0	0.338432	0.293162	0.37658	0	-2.12179	1.34704e-12	2.15741e-11	-1	-3.47049	1.03335e-20	4.44166e-19	-1	-1.50296	2.17872e-07	1.68049e-06	0	0.747731	0.0163421	0.113285	0	-0.186927	0.509358	0.780692	0	-0.61909	0.0287257	0.122529	0	0.376705	0.229829	0.46763	0	-0.590302	0.0660515	0.216823	0	-1.59365
RSc0647		Major facilitator superfamily MFS-1-related protein	X	9	-0.152525	0.543375	0.656883	0	-0.11058	0.660668	0.760819	0	0.503114	0.0968736	0.147095	0	-0.843176	0.00115342	0.00392725	0	-1.47498	5.78312e-07	2.6979e-06	0	-0.613022	0.0157348	0.0392512	0	0.625022	0.0229667	0.13983	0	-0.178646	0.487133	0.766278	0	-0.218399	0.383961	0.61652	0	0.470543	0.0908771	0.273665	0	-0.534712	0.0602693	0.204241	0	-0.796175
RSc0648		putative transmembrane protein	X	9	2.41127	2.13994e-09	2.08966e-08	0	2.48286	8.27184e-10	8.92684e-09	0	3.47909	6.55513e-14	9.50022e-13	1	2.62145	8.18854e-11	1.02184e-09	0	1.67808	0.000111472	0.000326497	0	2.49062	5.094e-10	5.8488e-09	0	-0.953384	0.108108	0.352577	0	-0.0993033	0.851131	0.945262	0	0.305033	0.505132	0.710576	0	0.327295	0.541368	0.757102	0	0.37657	0.43977	0.681485	0	-0.741307
RSc0649		putative transmembrane protein			1.64221	0.000367291	0.00140038		1.72423	0.000205771	0.000823902		1.5524	0.0316384	0.0550934		0.623235	0.239621	0.349594		-0.285325	0.614183	0.678244		1.58013	0.000616856	0.00232721		-0.504103	0.440543	0.731427		-0.235228	0.714923	0.88599		-0.923594	0.134623	0.335474		0.953318	0.0952856	0.282043		-0.42145	0.491878	0.725745		-1.10209
RSc0650		putative tight adherence TadC-related transmembrane protein			1.42058	5.60621e-05	0.000260329		1.31649	0.00027486	0.00107403		1.4952	0.00529515	0.011296		1.23017	0.000816481	0.00291418		0.867078	0.0220966	0.0383451		1.16682	0.00114342	0.00401275		-0.271151	0.568525	0.815159		0.15086	0.738419	0.896766		0.535043	0.162372	0.377452		0.0988605	0.839359	0.935742		0.557757	0.170919	0.397389		0.328339
RSc0651		putative tight adherence TadB-related transmembrane protein			0.836187	0.00376125	0.0108646		0.898273	0.0020698	0.00634697		1.18082	0.0045008	0.00978578		0.421372	0.172506	0.269651		-0.109039	0.733176	0.781505		0.367061	0.220857	0.338006		-0.28235	0.438426	0.730081		0.328591	0.323084	0.625641		-0.000680195	0.998259	0.999165		-0.0808785	0.828104	0.931664		0.0471185	0.885936	0.953021		-0.312312
RSc0652	cpaF1	secretion ATPase protein			1.20051	5.31419e-05	0.000247454		1.52397	2.22279e-07	1.59237e-06		0.775759	0.0969523	0.14717		1.12226	0.000226107	0.000943646		0.764183	0.0159993	0.0287358		1.26678	1.65706e-05	8.78122e-05		0.145949	0.687737	0.878693		0.120437	0.736213	0.896095		0.268105	0.39992	0.62764		0.0525124	0.89202	0.959155		0.624756	0.0593965	0.202625		0.284339
RSc0653	cpaE1	putative pilus assembly protein			1.17801	0.000230234	0.000920389		1.1769	0.000337168	0.00128749		1.64306	0.000905413	0.00229271		1.78637	3.00337e-09	2.96156e-08		1.40347	3.91038e-06	1.53396e-05		1.67449	1.3438e-08	1.24e-07		-0.390172	0.386223	0.68633		0.339321	0.410658	0.704824		-0.161881	0.675498	0.839821		0.270867	0.535365	0.753021		0.11515	0.76676	0.891195		-0.153449
RSc0654		lipoprotein	X	1	5.19013	5.46022e-26	2.43004e-24	1	4.60621	9.91129e-18	2.47979e-16	1	3.51889	0.000168614	0.000497047	1	4.5069	1.7245e-16	4.54059e-15	1	4.37887	1.73511e-15	3.86101e-14	1	4.73873	6.19164e-20	1.9833e-18	1	0.293654	0.787924	0.928849	0	1.19589	0.222354	0.523184	0	0.601485	0.521267	0.725963	0	1.11445	0.285403	0.53002	0	0.322292	0.756322	0.883929	0	0.990166
RSc0655	cpaC	outer membrane channel protein			1.75511	1.52736e-08	1.32661e-07		1.8312	4.50259e-09	4.26458e-08		1.59299	0.000426886	0.00115358		1.70747	6.69343e-08	5.46449e-07		1.58639	1.03763e-06	4.57742e-06		1.84164	2.01155e-09	2.09878e-08		-0.0615882	0.88019	0.961233		-0.126962	0.757157	0.905645		0.281821	0.419501	0.644319		-0.303334	0.499019	0.7283		0.368604	0.319782	0.570885		-0.272093
RSc0656	cpaB	pilus assembly transmembrane protein			0.602909	0.0894347	0.161265		0.586654	0.103549	0.180753		0.346905	0.521447	0.601183		0.407473	0.267655	0.380343		-0.181982	0.640707	0.701374		0.55661	0.115759	0.204879		-0.862819	0.0586268	0.247344		-0.0670712	0.868438	0.955035		-0.510668	0.184755	0.40609		-0.441168	0.331474	0.579015		-0.157179	0.696776	0.850858		0.153064
RSc0657	cpaA1	prepilin peptidase transmembrane protein			-0.874456	0.0990853	0.175087		-0.810863	0.135026	0.224046		-0.794475	0.422366	0.50791		-0.126762	0.796983	0.8672		-0.848301	0.0981819	0.144669		0.0160818	0.971961	0.982225		-0.548329	0.333646	0.637986		0.115789	0.823686	0.932534		0.0532061	0.906532	0.957564		0.702108	0.160225	0.381881		-0.834164	0.13016	0.335852		0.257031
RSc0658		putative pilin transmembrane protein			0.892271	0.317838	0.440212		-0.0603642	0.954879	0.976355		1.67587	0.208967	0.283084		0.67644	0.481113	0.59594		-0.200702	0.841556	0.873747		0.349841	0.714852	0.810047		-0.231513	0.844739	0.950685		0.867364	0.394321	0.693856		0.338821	0.723428	0.873169		1.58932	0.0885944	0.269209		0.534051	0.58014	0.785125		-0.439537
RSc0659		putative pilin protein			0.155557	0.876481	0.916149		-0.0464083	0.965366	0.979981		1.74502	0.192529	0.26607		0.0189263	0.985758	0.996658		-0.957338	0.394722	0.468947		0.0747538	0.940292	0.960929		-0.216162	0.854882	0.95103		0.503249	0.643492	0.856216		0.0613015	0.951003	0.976239		0.183716	0.878816	0.953213		-0.567995	0.623021	0.810444		-0.485056
RSc0660		putative pilin transmembrane protein	X	5	-1.36882	0.0131425	0.0321622	0	-1.19747	0.031015	0.0655629	0	-0.00842981	0.990774	0.99354	0	-1.67486	0.00603369	0.0166448	-1	-3.64093	8.10565e-07	3.68899e-06	-1	-1.46267	0.00790748	0.0219101	0	-0.425938	0.434911	0.727116	0	-0.317631	0.556084	0.813186	0	-0.511283	0.280441	0.513224	0	0.0799275	0.879529	0.953676	0	-0.465958	0.346748	0.59695	0	-0.863305
RSc0661		putative pilin transmembrane protein			0.196367	0.726153	0.810436		-0.599019	0.353213	0.479177		2.32468	0.000218082	0.000628141		-0.536171	0.406366	0.523117		-1.22664	0.059862	0.0936671		0.6869	0.186433	0.297264		0.470128	0.443691	0.731724		0.389792	0.524325	0.79183		-0.0897953	0.875943	0.942191		0.836564	0.155863	0.37666		-0.27914	0.649364	0.826538		-0.133837
RSc0662		hypothetical protein	X	5	-0.707327	0.00525516	0.014537	0	-1.3103	7.63663e-07	5.05989e-06	0	-3.4521	1.51418e-11	1.53835e-10	-1	0.0404448	0.870678	0.923764	0	-0.115072	0.671144	0.728824	0	-1.04099	5.04397e-05	0.000241352	0	-0.581985	0.042061	0.202389	0	0.359099	0.15145	0.428862	0	1.24855	2.61588e-07	3.46191e-05	1	-0.772448	0.00881675	0.0660797	0	-0.692707	0.0140063	0.0736024	0	-1.36654
RSc0663		putative glycine rich transmembrane protein			-0.480255	0.00862363	0.0224822		-0.416136	0.023372	0.0520079		-2.12933	3.68206e-14	5.51103e-13		0.100196	0.580495	0.686412		0.177236	0.37199	0.447759		-0.371232	0.0413267	0.0879527		-0.0120187	0.952813	0.982861		-0.0482592	0.793686	0.922594		0.367051	0.0407819	0.155608		-0.635831	0.00263456	0.0299079		-0.490693	0.0165825	0.0818926		-0.183028
RSc0664		lipoprotein	X	5	-0.827787	4.62698e-05	0.000217468	0	-0.590747	0.00355839	0.0102983	0	-0.312422	0.202422	0.276851	0	-1.33313	1.68778e-10	1.99245e-09	0	-1.52075	1.17188e-10	1.14213e-09	0	-0.901559	9.27429e-06	5.2405e-05	0	-1.10743	2.62536e-06	0.00023163	-1	-0.504031	0.0139056	0.0969923	0	-0.540143	0.00727877	0.0481488	0	-0.283621	0.213413	0.450656	0	-0.620527	0.0065511	0.041809	0	-0.707128
RSc0665		dihydrodipicolinate synthase-like transmembrane protein			0.777809	0.00163262	0.00521629		0.535202	0.0364439	0.0753913		-0.310531	0.488493	0.569984		0.557079	0.0301729	0.0646801		0.708518	0.00584153	0.011704		0.354782	0.161882	0.266545		-0.0759611	0.797968	0.934121		0.105359	0.712154	0.884333		0.111917	0.666006	0.834		-0.52711	0.111042	0.307167		-0.396269	0.175953	0.40426		-1.07634
RSc0666	hemL	glutamate-1-semialdehyde 2,1-aminomutase			-0.107241	0.570113	0.681669		-0.0108483	0.954431	0.976355		-0.872865	0.00313182	0.0070501		0.667974	0.000302547	0.00122901		1.11741	9.80645e-09	6.52336e-08		0.285216	0.123155	0.214977		0.454427	0.0264755	0.151333		0.476143	0.0127271	0.0909159		0.536609	0.00342375	0.0280424		-0.0487517	0.821592	0.928978		0.0756231	0.712099	0.85728		1.49499
RSc0667		rubredoxin protein			-0.452102	0.074129	0.138394		-0.151268	0.54937	0.668793		1.83961	6.44835e-11	5.95023e-10		-0.675406	0.00796131	0.0211726		-0.625547	0.0297219	0.0502594		-0.405916	0.108846	0.195008		0.312594	0.265943	0.570574		0.275377	0.276507	0.578718		-0.432232	0.0875463	0.256039		0.299554	0.287643	0.531042		-0.251482	0.377039	0.623951		0.449036
RSc0668	pilG	twitching motility two-component response regulator transcription regulator protein	X	9	-0.493374	0.0189329	0.0439989	0	-0.094442	0.65234	0.754685	0	0.220103	0.358307	0.443387	0	-0.523972	0.0128894	0.0319314	0	-0.171551	0.466146	0.539519	0	-0.0305689	0.883864	0.923147	0	0.0267875	0.909259	0.970375	0	-0.423362	0.045049	0.210159	0	0.128428	0.53934	0.738051	0	0.582161	0.0123349	0.0813229	0	-0.180577	0.443811	0.683172	0	0.240568
RSc0669	pilH	putative twitching motility two-component response regulator transcription regulator protein	X	9	-0.920418	3.53678e-06	2.07302e-05	0	-0.731342	0.000222204	0.00088407	0	-0.178629	0.440467	0.52553	0	-1.22192	1.27951e-09	1.324e-08	0	-0.656981	0.00313717	0.0067164	0	-0.555721	0.0047034	0.0139713	0	-0.0217933	0.920867	0.974956	0	-0.142573	0.469835	0.756024	0	0.209371	0.282696	0.516125	0	0.862571	6.45126e-05	0.00269873	1	0.187629	0.388103	0.634995	0	0.763522
RSc0670	pilI	putative twitching motility protein	X	5	-0.716579	0.00341062	0.00997788	0	-1.10046	9.85866e-06	5.27438e-05	0	-3.4278	7.0566e-17	1.55648e-15	-1	-0.368181	0.130955	0.215572	0	0.464632	0.0800744	0.120776	0	-0.675482	0.0056715	0.0164487	0	-0.464728	0.0919851	0.321692	0	-0.0576668	0.813571	0.927556	0	0.524947	0.0289588	0.123418	0	-0.39279	0.155992	0.37666	0	-0.321927	0.237531	0.483572	0	0.574972
RSc0671	pilJ	putative twitching motility transmembrane protein			-0.601114	0.00553149	0.0151844		-0.42167	0.0513021	0.100467		-0.321268	0.19511	0.268676		-0.522081	0.0160597	0.0380604		0.331126	0.168013	0.229665		-0.0916753	0.670736	0.773654		-0.120475	0.619967	0.842653		-0.0912772	0.67287	0.861493		-0.0489271	0.820473	0.915094		0.249506	0.300724	0.544791		-0.319935	0.189998	0.425613		1.28917
RSc0672		putative composite two component regulatory (sensor histidine kinase and response regulator hybrid) transcription regulator protein	X	9	-0.380522	0.229975	0.341265	0	-0.580773	0.0678224	0.127363	0	-1.50776	7.78262e-05	0.000246621	0	0.402298	0.20544	0.309421	0	1.23347	0.000423386	0.00109302	0	0.635186	0.0456611	0.0955597	0	1.35038	0.00011719	0.00382693	1	-0.217377	0.493074	0.770322	0	0.234223	0.45909	0.679708	0	-0.259272	0.468916	0.703809	0	0.566403	0.108168	0.299546	0	1.31992
RSc0673		hypothetical protein	X	1	3.05924	4.0134e-06	2.33064e-05	1	3.61087	7.37167e-09	6.69172e-08	1	3.39854	0.000283785	0.000795516	1	3.08997	5.09828e-06	3.07441e-05	1	3.13208	1.30883e-06	5.65959e-06	1	2.95675	9.44893e-06	5.31529e-05	1	2.08369	0.0119135	0.0924579	0	1.15099	0.240687	0.540545	0	0.571533	0.542375	0.739589	0	0.566596	0.607287	0.798781	0	1.11071	0.212391	0.455007	0	1.76276
RSc0674	rsuA	RIBOSOMAL SMALL SUBUNIT PSEUDOURIDINE SYNTHASE A			1.17968	6.49852e-09	5.95284e-08		1.17271	9.2004e-09	8.18917e-08		0.503881	0.0584503	0.0943346		0.699923	0.000698774	0.00254832		0.432924	0.0522428	0.0829584		0.833855	4.273e-05	0.000208226		-0.547742	0.0241725	0.143692		-0.694829	0.00241196	0.0286079		-0.344382	0.103261	0.286372		-0.330494	0.177726	0.40326		-0.265046	0.256116	0.507288		-0.318562
RSc0675		hypothetical protein			-0.20616	0.228	0.339235		0.0388983	0.820013	0.883452		-0.054015	0.785159	0.829182		-0.825941	1.82079e-06	1.18457e-05		-0.524366	0.00689093	0.0136114		-0.531557	0.00195725	0.00643334		0.0335861	0.860874	0.95234		-0.655471	0.000155903	0.00408352		-0.42827	0.0124428	0.0692335		0.447698	0.0186319	0.105281		-0.44841	0.0207938	0.0977309		-0.0190642
RSc0676		Holliday junction resolvase-like protein			0.57091	0.034341	0.0730236		0.913469	0.000750283	0.00260767		1.21117	5.85411e-05	0.000189449		0.13763	0.610323	0.712964		-0.396697	0.193832	0.25932		0.458631	0.0890452	0.165304		-0.0062333	0.983551	0.993891		-0.460972	0.0898619	0.316025		-0.0859559	0.749692	0.887741		0.373281	0.214786	0.451912		0.468081	0.118341	0.318084		-0.329158
RSc0677	pyrR	pyrimidine regulatory protein PyrR			0.228444	0.344072	0.467406		0.0474454	0.84502	0.900341		-1.9009	5.97927e-08	3.31164e-07		-0.256441	0.29456	0.409889		-0.755681	0.00621846	0.0123754		-0.524606	0.0318554	0.0708048		-0.0241438	0.929188	0.976014		-0.109731	0.656151	0.856383		0.221158	0.359185	0.592826		-0.0196381	0.942942	0.975113		0.213947	0.425977	0.668354		-0.673755
RSc0678	pyrB	aspartate carbamoyltransferase catalytic subunit			0.148725	0.510633	0.62802		0.468223	0.0384244	0.079001		0.604493	0.0230449	0.0415833		-0.0868176	0.703131	0.792302		-0.000198848	0.999374	0.999374		-0.146522	0.51849	0.64446		-0.312099	0.224743	0.52611		-0.401518	0.0841468	0.304484		-0.21726	0.33858	0.572343		0.207758	0.414194	0.65813		0.351973	0.160274	0.383465		0.521716
RSc0679	pyrX	dihydroorotase			-0.174385	0.405317	0.528889		-0.197742	0.347248	0.474025		-1.32447	2.94056e-06	1.20424e-05		-0.244891	0.245387	0.356045		0.264563	0.251065	0.323247		-0.544791	0.00981794	0.0262072		-0.319827	0.177894	0.465833		-0.254763	0.232542	0.533692		0.0366514	0.860569	0.934711		-0.056721	0.810677	0.924466		0.013919	0.95241	0.978891		0.590493
RSc0680	plsC	1-acyl-sn-glycerol-3-phosphate acyltransferase transmembrane protein			-0.299077	0.211195	0.320198		-0.444882	0.0652723	0.123367		-2.20663	2.78126e-09	1.92128e-08		-0.0989957	0.679289	0.773058		0.287834	0.270452	0.344068		-0.571863	0.0177864	0.0433581		-0.516862	0.0581152	0.245804		-0.257375	0.292031	0.595066		-0.235043	0.324046	0.556662		-0.442589	0.108244	0.303432		-0.188632	0.479513	0.716847		0.279787
RSc0681	apaH	diadenosine tetraphosphatase			0.168621	0.473128	0.59484		0.29617	0.209741	0.319834		-0.598126	0.113214	0.168348		0.145657	0.542412	0.651801		0.738736	0.00246852	0.00540218		0.159818	0.494769	0.62392		0.254586	0.328834	0.633335		-0.520557	0.0490883	0.222001		-0.550745	0.0244277	0.110673		-0.381576	0.178663	0.404182		-0.0190552	0.941228	0.974057		0.997673
RSc0682	rfbB	dTDP-glucose 4,6-dehydratase protein			-0.397178	0.0572019	0.111499		-0.0899988	0.665852	0.763816		-0.132351	0.592903	0.665858		-0.596894	0.00458297	0.0131252		0.272592	0.235817	0.306598		-0.24672	0.2359	0.355298		0.0857323	0.712413	0.893976		-0.20135	0.338819	0.642988		0.0556904	0.788331	0.898169		0.496488	0.0316385	0.143899		-0.0482111	0.835748	0.931053		1.19786
RSc0683	rfbD	dTDP-4-dehydrorhamnose reductase oxidoreductase protein			-0.322383	0.198962	0.305521		-0.539973	0.0324093	0.0680812		-1.74767	1.11628e-07	5.92172e-07		-0.328006	0.192547	0.294501		0.860501	0.00175319	0.0039555		-0.681276	0.00701427	0.0198061		0.23487	0.400475	0.699059		0.207675	0.409116	0.704824		0.587103	0.0188018	0.0923759		-0.131792	0.641362	0.822517		-0.113093	0.687029	0.84538		1.13209
RSc0684	rfbA	glucose-1-phosphate thymidylyltransferase protein	X	6	-0.301192	0.380299	0.503163	0	-0.0129001	0.969975	0.981814	0	0.105304	0.795587	0.837907	0	-0.0604608	0.860498	0.916637	0	1.40275	0.000171495	0.000480204	0	-0.112443	0.742346	0.831098	0	0.200652	0.59899	0.830985	0	-0.228205	0.511365	0.781896	0	-0.387979	0.258627	0.491027	0	0.424629	0.26487	0.507828	0	-0.191258	0.618442	0.80804	0	2.52391
RSc0685	rfbC	dTDP-4-dehydrorhamnose 3,5-epimerase protein	X	6	-0.315669	0.478143	0.599595	0	0.0739588	0.867744	0.914424	0	-0.122918	0.815652	0.854388	0	0.253248	0.571357	0.678798	0	1.77014	0.000287101	0.000768315	0	0.260056	0.558061	0.679537	0	0.920908	0.0600279	0.251234	0	-0.419392	0.351961	0.657264	0	-0.260064	0.558383	0.752479	0	0.555105	0.260588	0.503456	0	-0.0673109	0.892549	0.955198	0	2.68667
RSc0686		putative lipopolysaccharide O-SIDE chain biosynthesis transmembrane protein			-0.825699	0.0394406	0.0815907		-0.820193	0.0414307	0.083843		-0.05595	0.904973	0.927095		0.0616391	0.876609	0.927903		1.63179	0.000163	0.000460004		0.0516595	0.896113	0.931876		1.0517	0.0155888	0.110886		-0.515469	0.20129	0.492727		-0.194494	0.622802	0.801862		-0.292947	0.515265	0.738674		0.26682	0.54405	0.764681		1.96127
RSc0687	rfbF	dTDP-rhamnosyl transferase rfbf protein			-1.21536	7.26878e-08	5.78397e-07		-1.03781	4.04289e-06	2.35049e-05		-0.724339	0.00737733	0.0152866		-1.2258	6.59543e-08	5.40202e-07		-0.452827	0.0690085	0.105871		-1.16543	2.24746e-07	1.72032e-06		0.778527	0.0013489	0.0206189		-0.286717	0.198463	0.488782		-0.135265	0.538823	0.737939		0.216834	0.379333	0.624644		-0.908423	0.000359357	0.00407028		0.444492
RSc0688		glycosyl transferase protein			-0.375353	0.0394102	0.0815907		-0.165318	0.363837	0.490225		0.987501	1.75803e-06	7.52439e-06		-0.49047	0.00749107	0.0201243		-0.0247198	0.902554	0.924806		-0.196148	0.279775	0.406422		0.723209	0.000297612	0.00696135		-0.199624	0.277841	0.578718		-0.262629	0.148235	0.355672		0.328688	0.104535	0.296778		-0.418218	0.0416974	0.160934		0.216115
RSc0689		putative undecaprenyl phosphate N- acetylglucosaminyltransferase transmembrane protein	X	5	-0.573611	0.00262566	0.00793587	0	-0.0977453	0.605877	0.717776	0	0.404173	0.0675356	0.106938	0	-0.514584	0.00714417	0.0193161	0	0.00779575	0.970345	0.978714	0	-0.148613	0.431398	0.563946	0	0.693606	0.000854394	0.0152909	0	-0.887964	6.14647e-06	0.000367983	-1	-0.472526	0.0128696	0.0708108	0	0.358893	0.0883658	0.26884	0	-0.212945	0.315595	0.567643	0	0.629659
RSc0690		Lipopolysaccharide biosynthesis protein	X	9	-0.828265	6.34515e-05	0.000289562	0	-0.630981	0.00225369	0.00686483	0	0.500554	0.0307101	0.0536626	0	-0.98021	2.50321e-06	1.59148e-05	0	-0.811294	0.000567648	0.00142735	0	-0.326027	0.112452	0.20061	0	0.737903	0.00114899	0.0185797	0	-0.491306	0.0176603	0.113718	0	-0.752057	0.000273417	0.00474144	0	0.194351	0.397073	0.641259	0	-0.315545	0.173795	0.401539	0	0.221241
RSc0691		putative phosphomannomutase or phosphoglucomutase protein			-0.578769	0.00961113	0.0245228		-0.714062	0.00145685	0.00465765		-0.783408	0.00306409	0.00692554		-0.48857	0.0288263	0.0623247		-0.45837	0.0690957	0.10594		-0.159261	0.47387	0.603926		0.321134	0.194458	0.488719		0.301003	0.177119	0.460565		0.0711988	0.748611	0.887741		0.18533	0.456505	0.694214		0.145788	0.557664	0.772163		0.52197
RSc0692	rfaC1	lipopolysaccharide heptosyltransferase protein			-0.733612	0.0036562	0.0106099		-0.941339	0.000229054	0.000910601		-1.52259	1.10783e-05	4.10257e-05		-0.434372	0.0843238	0.150698		-0.0303793	0.912194	0.932516		-0.0636502	0.797661	0.864348		0.650449	0.0174888	0.117898		0.0262781	0.916927	0.973407		-0.151915	0.540865	0.739133		-0.415297	0.146474	0.364963		0.254141	0.355537	0.604782		0.377673
RSc0693	kdtA	3-deoxy-D-manno-octulosonic-acid transferase			-0.720804	0.0164339	0.0390024		-0.965031	0.00164458	0.00516912		-1.28811	0.00247395	0.00570973		0.00597297	0.983931	0.995403		1.0069	0.00142735	0.00327918		-0.420021	0.156786	0.260878		0.175739	0.591068	0.826787		-0.328931	0.280882	0.582729		-0.00466173	0.987298	0.992762		-0.887176	0.0115804	0.0784876		-0.222433	0.49959	0.729952		0.495393
RSc0694		hypothetical protein			-0.762839	0.029505	0.0642618		-0.869369	0.0146576	0.0350266		-2.34249	8.52773e-05	0.000268205		-0.372726	0.28461	0.398611		0.36771	0.315887	0.392342		-0.838839	0.0168783	0.0415268		0.141018	0.710847	0.893266		-0.198607	0.575267	0.825329		-0.170602	0.616791	0.796231		-0.47629	0.230995	0.468608		-0.973383	0.0136184	0.0721285		0.699604
RSc0695		porin (omp) ABC transporter protein	X	7	0.554096	0.0238373	0.0535646	0	0.568115	0.0213609	0.0484329	0	-0.815485	0.0326252	0.056557	0	1.01139	3.44223e-05	0.00017398	0	1.81426	1.83133e-12	2.48912e-11	0	0.65177	0.0075301	0.0210266	0	0.290267	0.292313	0.600209	0	0.120855	0.641635	0.856216	0	0.407756	0.0968091	0.275994	0	0.211226	0.453625	0.691506	0	0.192252	0.478482	0.715822	0	1.83832
RSc0696		hypothetical protein			0.295287	0.205761	0.313663		0.567639	0.0149062	0.0355276		0.159224	0.610616	0.682095		0.691621	0.00295596	0.00900939		1.03311	3.01954e-05	0.000100498		0.637734	0.00573175	0.0165947		0.272423	0.294981	0.601564		0.288422	0.232858	0.533692		-0.261118	0.271549	0.50485		0.457537	0.080723	0.255479		0.151856	0.555266	0.771177		2.10044
RSc0697	pcm	protein-L-isoaspartate O-methyltransferase			0.139161	0.548631	0.661805		0.0400447	0.864912	0.91264		-1.00341	0.00739912	0.0153255		-0.0170516	0.942653	0.970043		0.523505	0.0332168	0.0554423		-0.231718	0.324534	0.453986		-0.406983	0.131073	0.39283		-0.372186	0.139759	0.408599		-0.245866	0.29605	0.528142		-0.290997	0.288351	0.531713		0.00297988	0.9907	0.997036		0.70935
RSc0698		putative transcription regulator protein	X	7	0.381997	0.030425	0.0658966	0	0.75454	1.86807e-05	9.48942e-05	0	0.297044	0.187394	0.260766	0	-0.130786	0.468483	0.58447	0	0.2508	0.195105	0.260709	0	0.22669	0.199565	0.313361	0	0.186555	0.345714	0.649943	0	0.0060332	0.973749	0.993535	0	0.0357424	0.840367	0.925176	0	0.710225	0.000294333	0.00697525	0	0.0909564	0.643447	0.823593	0	0.69864
RSc0699		hypothetical protein	X	9	1.88009	0.00906924	0.0233893	0	1.73351	0.0207882	0.0473263	0	2.21167	0.0376964	0.064154	0	3.34887	4.88887e-08	4.07055e-07	1	3.26147	1.11509e-07	5.95307e-07	1	2.48476	0.000176083	0.000755563	0	0.890086	0.329118	0.633422	0	0.781675	0.406144	0.703742	0	1.01443	0.2046	0.431961	0	-0.346833	0.768796	0.90014	0	0.732124	0.393433	0.638894	0	1.59968
RSc0700		hypothetical protein	X	9	2.02344	1.33738e-08	1.17172e-07	0	2.05277	1.09771e-08	9.6342e-08	0	2.56627	1.42542e-08	8.78482e-08	0	1.93797	9.53124e-08	7.63258e-07	0	1.66637	9.08768e-06	3.33347e-05	0	1.79607	5.92268e-07	4.21886e-06	0	-1.19192	0.0335892	0.174735	0	-0.549571	0.282725	0.584151	0	-0.319057	0.465703	0.684206	0	-0.225797	0.660302	0.834127	0	0.100459	0.819143	0.923441	0	1.41062
RSc0701	uppP	undecaprenyl pyrophosphate phosphatase			-1.41575	3.08777e-07	2.22152e-06		-1.29938	2.63378e-06	1.59007e-05		0.100328	0.751674	0.804291		-1.1259	4.24465e-05	0.000210102		-0.238468	0.424976	0.499697		-1.27816	3.24607e-06	2.00793e-05		-0.130521	0.663628	0.865065		-0.00173118	0.994863	0.998414		-0.0610929	0.818572	0.913987		0.462888	0.118953	0.318696		-1.11602	0.000335994	0.00389335		0.48492
RSc0702		putative NADH-dependent flavin oxidoreductase oxidoreductase protein	X	9	-0.00293874	0.991929	0.995492	0	-0.586645	0.0514549	0.100664	0	-1.63927	0.000915578	0.00231495	0	0.254016	0.37968	0.496595	0	0.950347	0.00174689	0.00394473	0	-0.0689167	0.811388	0.873576	0	0.59542	0.0578627	0.245355	0	0.713729	0.0141048	0.0978377	0	0.990705	0.000422432	0.00647686	1	-0.677175	0.0517566	0.194242	0	1.2766	2.63239e-05	0.000450282	1	0.483765
RSc0703	trmB	tRNA (guanine-N(7))-methyltransferase			1.78215	3.74223e-11	4.47023e-10		1.75483	1.28135e-10	1.52338e-09		1.20191	0.00357086	0.00794595		1.95329	4.91636e-13	8.46726e-12		2.19744	1.12359e-15	2.60393e-14		1.74127	9.52441e-11	1.19447e-09		0.722438	0.0251956	0.146823		-0.170141	0.632552	0.852817		-0.534377	0.105784	0.29007		0.15014	0.677741	0.84503		0.242424	0.452687	0.691334		2.26646
RSc0704		Nitrilase superfamily protein			-0.12195	0.518275	0.634626		0.169083	0.369641	0.495053		-0.178847	0.449195	0.533035		-0.332987	0.081107	0.145892		-0.171649	0.411798	0.485906		-0.110055	0.5591	0.680143		0.412634	0.0475253	0.219151		0.211571	0.267581	0.570923		-0.141094	0.454138	0.675073		0.268434	0.202845	0.438321		0.117434	0.573367	0.781336		0.77274
RSc0705		hypothetical protein	X	5	0.110658	0.544966	0.658331	0	-0.294472	0.109944	0.189937	0	-0.277069	0.210045	0.284262	0	-0.531122	0.00418573	0.0120908	0	-1.00088	2.1543e-06	8.9242e-06	0	-0.481582	0.00892811	0.0242438	0	-0.373486	0.0725336	0.279635	0	-0.0110174	0.952537	0.984987	0	-0.296874	0.105725	0.290066	0	-0.0598737	0.772386	0.902505	0	0.37073	0.0674695	0.219614	0	-0.109431
RSc0706		hypothetical protein			-0.447279	0.0268263	0.0591969		-0.181241	0.368721	0.494347		0.562539	0.0153943	0.0291154		-0.90523	1.06329e-05	5.988e-05		-1.39693	3.23623e-09	2.37591e-08		-0.150107	0.454865	0.586543		-0.391667	0.0862677	0.30981		-0.405043	0.047783	0.217868		-0.373284	0.0638821	0.207803		0.132123	0.558075	0.768001		0.120371	0.59035	0.789634		-0.546624
RSc0707		hypothetical protein			-0.0204916	0.90272	0.933535		-0.311469	0.0690663	0.128977		-1.23905	2.27294e-06	9.52032e-06		-0.493126	0.00447354	0.0128444		-0.272382	0.13957	0.195952		-0.176485	0.293864	0.421278		0.0899573	0.630291	0.84903		-0.177426	0.311898	0.612674		-0.429687	0.0114113	0.0658377		-0.718346	0.000365007	0.00805608		-0.317899	0.0902836	0.26882		-0.397357
RSc0708		hypothetical protein			0.202918	0.192531	0.298287		0.24025	0.126422	0.212492		0.94187	2.18008e-06	9.17457e-06		0.011861	0.940855	0.968788		-0.00278169	0.986777	0.990125		0.275118	0.0749138	0.143959		-0.201551	0.260752	0.5662		-0.445438	0.0101854	0.0790472		-0.212541	0.179898	0.400752		0.157189	0.379837	0.625226		-0.0261319	0.879194	0.950265		0.381631
RSc0709		Lytic transglycosylase-like protein			-0.852745	0.000366493	0.00139946		-0.75229	0.00164647	0.00517183		-0.284453	0.293718	0.376963		-0.0565329	0.812016	0.880199		0.250244	0.345437	0.422369		-0.378083	0.112017	0.200118		-0.477336	0.0771088	0.290908		0.249653	0.293566	0.595647		0.475201	0.0456894	0.167261		0.0107353	0.967927	0.987164		-0.189623	0.479232	0.716639		0.236287
RSc0710		aminotransferase			1.32819	6.50357e-10	6.82807e-09		1.25422	7.26697e-09	6.62058e-08		0.848973	0.00409384	0.00897861		1.26138	6.40143e-09	6.07411e-08		1.5788	3.7362e-12	4.74479e-11		1.06295	8.60921e-07	5.97182e-06		-0.0149151	0.953493	0.983008		-0.295462	0.237034	0.536835		-0.513896	0.0286704	0.122397		-0.314492	0.247409	0.487739		-0.278557	0.26938	0.52245		1.69827
RSc0711	nusB	transcription antitermination protein NusB			-0.145225	0.679575	0.773498		-0.385844	0.289111	0.411532		-0.621891	0.267065	0.348397		0.372536	0.280961	0.394997		1.30133	0.000183895	0.000510661		-0.0880459	0.800566	0.865842		-0.572668	0.164348	0.446035		-0.137258	0.714736	0.885977		0.0187206	0.956822	0.978033		-0.332731	0.421989	0.664844		0.154469	0.678774	0.843507		1.99505
RSc0712	ribH	riboflavin synthase subunit beta	X	6	-0.639738	0.0726862	0.135993	0	-0.118818	0.733927	0.817118	0	-0.797175	0.136051	0.198491	0	0.472594	0.164441	0.258673	0	1.81803	2.00456e-07	1.01418e-06	0	-0.0114904	0.973318	0.982593	0	-0.0713185	0.854405	0.95103	0	-0.211758	0.564287	0.818045	0	0.231783	0.493162	0.702581	0	-0.345349	0.391591	0.637111	0	0.0944679	0.799181	0.911356	0	2.18044
RSc0713	ribAB	bifunctional 3,4-dihydroxy-2-butanone 4- phosphate synthase/GTP cyclohydrolase II protein			0.276599	0.234537	0.345789		0.51268	0.0274307	0.0590536		-0.070911	0.831024	0.867599		0.726743	0.00166414	0.00545735		1.50412	4.58e-10	4.00571e-09		0.628877	0.00602396	0.0173608		-0.193809	0.469542	0.750342		-0.265991	0.292902	0.595154		0.0455487	0.845724	0.927925		-0.267375	0.333172	0.581577		0.0236168	0.926801	0.968194		1.54549
RSc0714	ribE	riboflavin synthase subunit alpha			0.634074	0.000513105	0.00188213		0.611476	0.000911636	0.00309145		0.243196	0.357993	0.443108		0.477938	0.0103074	0.0263565		0.76348	7.89617e-05	0.000238641		0.68143	0.000173838	0.000747204		0.322153	0.117552	0.371338		-0.0405974	0.839781	0.940593		-0.117978	0.532008	0.732771		-0.028716	0.895165	0.960004		0.436131	0.0289315	0.123827		1.14541
RSc0715	ribD	diaminohydroxyphosphoribosylaminopyrimidinedeaminase/5-amino-6-(5-phosphoribosylamino)uracilreductase			0.0548078	0.804322	0.869504		0.106095	0.633252	0.739064		-0.993986	0.00275663	0.00629283		0.409604	0.0635221	0.1196		1.20614	2.6277e-07	1.31621e-06		0.135178	0.539275	0.663246		0.396957	0.103542	0.34386		-0.149953	0.5165	0.7864		0.251041	0.252307	0.48485		-0.0521543	0.836966	0.934326		0.402303	0.0945096	0.275689		1.13617
RSc0716		putative type 4 fimbrial pilin related transmembrane protein	X	1	2.9173	5.37847e-10	5.71847e-09	0	2.80761	6.12882e-09	5.65538e-08	0	2.31222	0.00283489	0.00644858	0	3.05771	8.74024e-11	1.0853e-09	1	2.57646	1.48033e-07	7.73063e-07	0	2.68442	2.17093e-08	1.94957e-07	1	1.23409	0.0533424	0.235729	0	1.07097	0.105889	0.347367	0	0.985766	0.096571	0.275941	0	-0.00595677	0.994825	0.997205	0	0.715583	0.264514	0.516398	0	0.0713363
RSc0717		putative type-4 frimbrial pilin-related signal peptide protein	X	5	-0.59867	0.136152	0.224937	0	-0.108851	0.777137	0.849542	0	-0.607642	0.40954	0.495183	0	0.101781	0.78698	0.860001	0	-0.522631	0.178762	0.241795	0	-0.578829	0.143018	0.242865	0	-1.44112	0.0056324	0.0566465	0	-0.749117	0.113979	0.364065	0	-1.09236	0.0102191	0.0611082	0	-1.6412	0.00501677	0.0453765	-1	-0.203933	0.607138	0.799044	0	-1.03373
RSc0718		putative type 4 fimbrial biogenesis PILY1- related protein transmembrane			1.77193	3.75334e-08	3.09435e-07		1.85761	9.27577e-09	8.24167e-08		-0.168936	0.780419	0.825563		2.22449	3.15352e-12	4.7707e-11		1.59203	2.81548e-06	1.14002e-05		1.80434	1.7881e-08	1.62024e-07		-0.623774	0.156399	0.431839		-0.148022	0.717207	0.887476		-0.590178	0.124708	0.320468		-0.816666	0.0884952	0.26907		0.40602	0.281202	0.534049		0.344547
RSc0719		signal peptide protein			1.65265	0.00116008	0.00386104		1.78547	0.000465272	0.00170419		1.59317	0.0517244	0.0848204		1.05052	0.0609797	0.115592		0.942849	0.0880058	0.13133		0.892668	0.105021	0.189436		0.124835	0.852153	0.950932		-0.108733	0.879333	0.959463		-0.470023	0.473155	0.689309		0.119579	0.871841	0.95067		0.633212	0.293171	0.544646		0.355822
RSc0720		hypothetical protein			0.478079	0.142507	0.233139		0.422249	0.209746	0.319834		0.327359	0.564664	0.641014		0.843525	0.00847711	0.0223201		0.96403	0.0016772	0.00380454		0.808258	0.00904058	0.0244831		-0.140931	0.721173	0.897126		-0.102985	0.796525	0.923616		-0.0843544	0.807951	0.908948		-0.499759	0.265579	0.508411		0.143638	0.685989	0.845338		0.160695
RSc0721		hypothetical protein			1.59773	0.00544002	0.0149613		1.68444	0.00356639	0.0103077		0.983238	0.303797	0.386588		1.15096	0.0587764	0.112092		0.762545	0.225996	0.295441		0.975849	0.104681	0.189027		-0.406757	0.602264	0.831977		-0.617023	0.449058	0.737519		-0.991761	0.183087	0.404191		0.0891731	0.909635	0.964893		0.333024	0.624926	0.811845		-0.16952
RSc0722		putative type 4 fimbrial pilin related transmembrane protein	X	9	0.392645	0.14099	0.231107	0	0.343976	0.202127	0.31076	0	1.26758	7.64958e-05	0.000242864	0	-0.238441	0.391031	0.50894	0	0.0167017	0.954403	0.96515	0	0.484803	0.0675198	0.131816	0	0.987827	0.000630625	0.0123724	1	-0.790727	0.00879151	0.0718902	0	-0.323298	0.237487	0.468088	0	0.317348	0.296236	0.539846	0	0.320212	0.27357	0.527061	0	0.348338
RSc0723		type-4 fimbrial pilin-like transmembrane protein	X	8	0.730346	0.0171477	0.0403726	0	0.733279	0.0173618	0.04046	0	2.18255	4.3894e-10	3.54323e-09	0	0.134811	0.668105	0.764831	0	0.754888	0.0226837	0.0392419	0	1.14684	0.000165154	0.000713539	0	0.94496	0.00488713	0.0515249	0	-0.566995	0.0931495	0.322401	0	-0.136886	0.662091	0.830607	0	0.0927421	0.794139	0.913304	0	0.630044	0.0607688	0.205373	0	1.58891
RSc0724		putative type-4 fimbrial biogenesis pily1- related signal peptide protein	X	5	0.586544	0.00531553	0.0146797	0	0.825146	9.23353e-05	0.000405904	0	2.39314	3.80442e-24	2.03537e-22	0	0.108447	0.607804	0.710518	0	0.515716	0.0264062	0.0451077	0	0.854761	4.97427e-05	0.000238471	0	0.0709831	0.763827	0.916774	0	-0.867591	7.05627e-05	0.00215067	-1	-0.782931	0.000248204	0.00437971	0	-0.127469	0.59404	0.791162	0	0.140893	0.548519	0.768813	0	1.2175
RSc0725		hypothetical protein	X	5	2.11182	1.35007e-23	4.74789e-22	0	2.38174	3.98122e-29	2.66954e-27	0	2.95834	5.69237e-37	9.54231e-35	0	1.61846	1.01587e-14	2.12866e-13	0	1.32333	4.22476e-09	3.02863e-08	0	2.11738	1.02862e-23	4.70268e-22	0	-0.377516	0.113833	0.363702	0	-0.879119	7.49076e-05	0.00225575	-1	-0.684666	0.00127957	0.0143734	0	0.0152985	0.948505	0.976746	0	0.468411	0.0408499	0.159093	0	1.52941
RSc0726		hypothetical protein	X	9	2.47519	5.81224e-30	3.69997e-28	0	2.77292	1.63717e-36	2.16666e-34	0	3.93511	1.36641e-59	9.81667e-57	1	1.75726	2.72081e-16	7.05307e-15	0	1.64281	9.55468e-13	1.36896e-11	0	2.31408	1.33492e-26	7.54307e-25	0	0.226465	0.342808	0.648086	0	-0.302127	0.175581	0.458038	0	-0.42954	0.0478497	0.171851	0	0.3317	0.167963	0.392034	0	0.287082	0.224304	0.468283	0	1.15127
RSc0727		putative type-4 fimbrial biogenesis PILV-related transmembrane protein	X	9	-0.0828202	0.715281	0.803123	0	0.278372	0.220075	0.332459	0	1.77342	3.07476e-12	3.47482e-11	0	-0.609413	0.00791772	0.0210678	0	0.012913	0.959348	0.968787	0	-0.10289	0.650354	0.757617	0	0.397524	0.115044	0.365684	0	-0.0972037	0.670985	0.860154	0	0.124645	0.58234	0.770681	0	0.837717	0.000849742	0.0143113	1	0.31418	0.212738	0.455259	0	1.07161
RSc0728		transcriptional regulator NrdR	X	1	3.29533	3.63847e-43	8.02054e-41	1	3.57806	1.60771e-50	6.21936e-48	1	3.12442	3.18338e-27	2.35429e-25	0	2.57976	4.39382e-26	2.83289e-24	0	2.20362	8.95402e-18	2.64881e-16	0	2.83352	4.8787e-32	4.71827e-30	1	0.0923619	0.76957	0.920929	0	-0.266885	0.409889	0.704824	0	0.245845	0.373854	0.607271	0	0.795626	0.00884097	0.0660902	0	-0.0518228	0.864922	0.945175	0	1.92638
RSc0729	glyA	serine hydroxymethyltransferase	X	6	0.764057	0.000289245	0.00113287	0	0.93187	1.03767e-05	5.53972e-05	0	0.623799	0.0141382	0.0270964	0	0.48432	0.0224404	0.0502237	0	1.33789	4.59262e-09	3.2668e-08	0	0.757851	0.000319664	0.0012902	0	0.453136	0.0537877	0.236935	0	0.404967	0.0597647	0.251882	0	0.383203	0.0694614	0.218873	0	0.796424	0.000664151	0.0123276	1	0.326301	0.162109	0.386599	0	2.61521
RSc0730		oxidoreductase protein			-0.147471	0.476355	0.597742		-0.0555298	0.789039	0.858334		-0.672803	0.0141763	0.0271384		-0.276488	0.186041	0.28717		0.323371	0.152351	0.211125		-0.292151	0.158981	0.263105		0.312114	0.17336	0.460054		0.4257	0.0410719	0.198225		0.276205	0.178418	0.399636		0.396848	0.084491	0.261641		-0.0293782	0.898218	0.956818		1.06159
RSc0731		putative thioesterase protein	X	7	0.468204	0.0281542	0.0616669	0	0.372693	0.083204	0.150678	0	0.417745	0.126485	0.186319	0	0.00647016	0.976313	0.991294	0	0.119328	0.61053	0.675099	0	0.409813	0.0543911	0.110118	0	0.318062	0.182724	0.470276	0	0.00119461	0.995758	0.998414	0	-0.446478	0.041652	0.157472	0	0.106511	0.663364	0.836524	0	-0.28913	0.231528	0.477391	0	-0.166003
RSc0732	tolQ	TOLQ-like transport transmembrane protein			-1.10846	1.81932e-09	1.79752e-08		-0.699446	0.000129774	0.000548895		-1.49827	2.2695e-10	1.91821e-09		-1.26446	1.11483e-11	1.5617e-10		-0.975052	2.82075e-06	1.14124e-05		-1.28909	3.40739e-12	5.08479e-11		-0.130841	0.519934	0.78682		-0.350177	0.0555426	0.239969		-0.0758069	0.674194	0.839248		0.211265	0.295929	0.5398		-0.729751	0.000426	0.00470848		-0.593568
RSc0733	tolR	putative TOLR-related transport transmembrane protein			-0.715886	0.000300493	0.00117055		-0.377881	0.0553638	0.106922		-0.661372	0.00469836	0.0101539		-1.17301	5.05598e-09	4.82476e-08		-1.11495	1.03291e-06	4.5686e-06		-1.10347	3.26514e-08	2.8409e-07		-0.0401366	0.855864	0.95103		-0.224625	0.255805	0.559506		0.0244181	0.901004	0.954529		0.338144	0.122878	0.325742		-0.75027	0.000881348	0.00862315		-0.147205
RSc0734	tolA	TOLA-like transport transmembrane protein	X	3	-1.61818	8.47514e-16	1.62677e-14	0	-1.56209	7.49761e-15	1.42824e-13	0	-2.86223	8.3523e-28	6.56308e-26	-1	-1.3431	1.7164e-11	2.32662e-10	0	-1.33408	5.75849e-09	3.99992e-08	0	-1.9281	2.24198e-21	8.54161e-20	-1	-0.84204	0.000187682	0.0050205	-1	-0.185394	0.343841	0.647882	0	0.0699762	0.719832	0.871668	0	-0.455944	0.0403181	0.165323	0	-1.00663	8.73942e-06	0.000172355	0	-1.15306
RSc0735	tolB	translocation protein TolB	X	5	-1.45177	1.87013e-12	2.56264e-11	0	-1.04911	2.76807e-07	1.95286e-06	0	-1.26542	1.64482e-07	8.45789e-07	0	-1.29221	3.22889e-10	3.6821e-09	0	-0.867673	0.00018254	0.000507458	0	-1.54235	8.32358e-14	1.52771e-12	0	-0.77807	0.000790314	0.0145054	-1	-0.265987	0.18794	0.477566	0	-0.245086	0.223865	0.452682	0	-0.19874	0.382313	0.628318	0	-1.12589	1.61573e-06	3.98309e-05	0	-0.132417
RSc0736	pal	peptidoglycan-associated lipoprotein precursor			-1.55798	5.41943e-13	7.92276e-12		-1.25666	4.50287e-09	4.26458e-08		-1.03803	3.71834e-05	0.000124332		-1.44153	2.3593e-11	3.14719e-10		-1.42115	8.76698e-09	5.89427e-08		-1.0205	1.5936e-06	1.05685e-05		-0.317541	0.18171	0.469426		-0.733576	0.000555252	0.00987153		-0.75722	0.000339022	0.00549982		-0.412265	0.0842902	0.26118		-1.11159	5.32396e-06	0.000113677		-0.457205
RSc0737	ybgF	Tol-pal system protein YbgF precursor			-0.583332	0.0115217	0.0286277		-0.153294	0.505099	0.62735		0.285401	0.277214	0.359499		-0.384751	0.0953927	0.166921		-0.32811	0.205302	0.272418		-0.559387	0.015318	0.0384019		0.181788	0.478584	0.758287		-0.213767	0.354931	0.659382		-0.47857	0.0377333	0.148927		0.157448	0.540336	0.756114		-0.473948	0.0690927	0.224105		0.393434
RSc0738		putative signal peptide protein			0.562664	0.0025979	0.00786563		0.644605	0.000614722	0.00218476		0.129581	0.658255	0.722945		0.547055	0.00405574	0.0117762		0.422053	0.0324655	0.0543144		0.461247	0.0136873	0.0349409		0.0727698	0.735998	0.904426		0.0238296	0.909652	0.971216		0.0641132	0.738761	0.884368		-0.229467	0.323584	0.570584		0.188237	0.361054	0.609415		0.386579
RSc0739		hypothetical protein			-0.514453	0.00435234	0.0123802		-0.608886	0.000846845	0.00290901		-1.93676	1.38618e-11	1.41689e-10		-0.502772	0.00577365	0.0160596		-0.767734	0.000138222	0.000397437		-0.859736	2.46253e-06	1.56562e-05		0.0752118	0.704581	0.890064		0.0266066	0.883793	0.959864		0.0901445	0.609884	0.791103		-0.0997233	0.623099	0.811442		-0.530871	0.00847963	0.0506462		-0.378348
RSc0740		hypothetical protein	X	9	0.346503	0.181722	0.284079	0	0.414524	0.110905	0.191269	0	-0.606698	0.071037	0.111884	0	-0.0256962	0.92183	0.957432	0	0.438702	0.124009	0.17697	0	0.29939	0.248306	0.368868	0	0.94192	0.000952118	0.0164543	1	0.486654	0.0637034	0.259396	0	0.345869	0.182007	0.402336	0	0.892447	0.00184763	0.0237641	1	0.690714	0.0153666	0.0779184	0	2.0709
RSc0741	che	chemotaxis response regulator transcription regulator protein	X	3	-2.40819	1.61542e-08	1.3941e-07	-1	-2.34212	4.00229e-08	3.2781e-07	-1	1.33078	0.00287501	0.00652752	0	-3.21415	5.9676e-13	1.01389e-11	-1	-1.80331	0.000187023	0.000518203	0	-3.16619	8.27854e-13	1.35171e-11	-1	0.0343744	0.938769	0.978997	0	0.44394	0.268664	0.572262	0	-0.935961	0.020683	0.0984989	0	-0.0142434	0.974694	0.991251	0	-2.41024	1.2537e-06	3.20043e-05	-1	-0.683981
RSc0742	cheZ2	chemotaxis regulator CheZ	X	5	-1.5026	0.000185933	0.000760208	0	-1.27352	0.00146753	0.00467695	0	-0.234269	0.613797	0.684794	0	-1.53427	0.000153024	0.000664559	0	-0.312246	0.475174	0.548841	0	-1.51733	0.000157978	0.000687259	0	-0.0204204	0.96251	0.985462	0	0.750845	0.0533439	0.235077	0	-0.071886	0.852457	0.930946	0	-0.00783414	0.985585	0.993246	0	-1.42448	0.00190318	0.0157679	-1	1.07408
RSc0743	aroG2	phospho-2-dehydro-3-deoxyheptonate aldolase			-0.952281	1.61103e-05	8.3798e-05		-0.699239	0.00147415	0.00469208		-0.215785	0.438662	0.52375		-0.571759	0.00909707	0.0236552		-0.242088	0.30605	0.382012		-0.318717	0.137481	0.235488		0.0642376	0.787675	0.928773		0.0990681	0.649296	0.856216		-0.309286	0.149289	0.357153		0.124884	0.604197	0.79709		-0.234566	0.326153	0.576325		0.827364
RSc0744		putative DNA/RNA non-specific endonuclease protein	X	1	3.47603	8.46664e-29	4.83849e-27	1	3.58895	1.33389e-30	1.06478e-28	1	3.13823	3.33106e-13	4.38531e-12	0	3.47014	4.06806e-28	3.24734e-26	1	3.76809	1.03733e-32	1.44909e-30	1	3.90412	6.74915e-38	9.69757e-36	1	-0.102253	0.84247	0.950685	0	-1.03827	0.0892677	0.315258	0	0.05058	0.90959	0.958175	0	0.361069	0.475383	0.7092	0	-0.0489491	0.918017	0.964426	0	0.728218
RSc0745		hypothetical protein			-0.828587	0.0188398	0.043823		-0.571928	0.102849	0.179817		-1.51026	0.0273225	0.0484332		-0.476516	0.172547	0.269651		-0.228852	0.493624	0.566896		-0.697425	0.0421396	0.0893424		-0.135965	0.711223	0.893514		0.304555	0.370481	0.67004		0.400608	0.191132	0.413508		-0.0644233	0.864917	0.947227		-0.547315	0.129754	0.335643		0.0474529
RSc0746	tauD	putative alpha-ketoglutarate-dependent taurine dioxygenase oxidoreductase protein	X	6	1.53794	1.36385e-06	8.70408e-06	0	1.25506	9.08621e-05	0.000400128	0	0.572455	0.18283	0.256258	0	1.28501	6.29576e-05	0.000299337	0	1.7794	1.62e-07	8.36444e-07	0	1.2345	0.000107218	0.000480572	0	0.13036	0.722928	0.897902	0	0.211635	0.536557	0.800228	0	0.197432	0.545916	0.742326	0	-0.259653	0.503506	0.731618	0	0.30102	0.399765	0.644985	0	2.3519
RSc0747		putative Nudix hydrolase protein	X	5	-0.398396	0.127543	0.213804	0	-0.757457	0.00574487	0.0156252	0	-0.998797	0.0209743	0.0383285	0	-0.916742	0.00107849	0.00371233	0	-0.516691	0.0635483	0.0986067	0	-0.50504	0.0537335	0.10905	0	-0.666667	0.0279666	0.155236	0	-0.628611	0.0292138	0.159865	0	0.0612792	0.807647	0.908851	0	-0.568221	0.0676321	0.229343	0	-0.125553	0.652401	0.829144	0	-1.43576
RSc0748		hypothetical protein			-0.50235	0.017563	0.041273		-0.766632	0.000370993	0.00140491		-1.68394	1.26275e-07	6.63572e-07		-0.433428	0.041786	0.0846322		-1.11917	3.41226e-06	1.35762e-05		-0.521011	0.013589	0.0347782		-0.406755	0.0885228	0.315061		-0.214368	0.319299	0.621182		-0.318193	0.129208	0.328174		-0.563899	0.0209462	0.114623		0.102553	0.656519	0.83144		-0.780053
RSc0749		ABC transporter ATP-binding protein	X	5	-0.797226	0.0186254	0.0434449	0	-0.944956	0.00605596	0.0163651	0	-2.62383	7.35779e-06	2.8203e-05	0	0.147794	0.655289	0.754625	0	-0.582483	0.117215	0.168568	0	-0.376354	0.257898	0.379898	0	-0.579892	0.127175	0.38691	0	0.519726	0.118115	0.370035	0	0.418967	0.199534	0.425014	0	-0.654323	0.0939785	0.279714	0	0.490177	0.175195	0.403599	0	-0.850668
RSc0750		hypothetical protein			-0.073711	0.817006	0.879436		-0.234251	0.4632	0.589283		-0.994325	0.0102475	0.020434		-0.835581	0.00965051	0.0248757		-0.830657	0.0233949	0.0403889		-0.403275	0.20698	0.322261		-0.00258346	0.994222	0.996967		-0.590668	0.0670689	0.266421		0.0285258	0.928558	0.965416		-0.466496	0.200036	0.435301		-0.475369	0.189217	0.424459		-1.07998
RSc0751		hypothetical protein	X	5	0.356653	0.233537	0.344719	0	-0.0842101	0.779895	0.851149	0	-2.10172	1.55221e-06	6.71201e-06	0	0.514826	0.0861368	0.153339	0	0.00642134	0.984652	0.98886	0	-0.387571	0.198982	0.312713	0	-0.952824	0.00672134	0.0623646	0	-0.325087	0.289281	0.592826	0	0.955792	0.00141613	0.0152499	1	-0.88304	0.0125415	0.0816643	0	-0.670465	0.0509597	0.183055	0	-1.14737
RSc0752		hypothetical protein			0.172178	0.302143	0.423018		0.185864	0.268532	0.388954		-0.531994	0.0243163	0.0435804		0.139857	0.406689	0.523347		-0.339752	0.0669207	0.103203		-0.0123824	0.941008	0.961241		-0.17461	0.358575	0.663945		0.340946	0.0460494	0.212917		0.183982	0.268772	0.50117		0.0989112	0.603118	0.796921		0.0455728	0.805323	0.915153		0.247442
RSc0753		hypothetical protein			-0.0538678	0.858868	0.902475		-0.337721	0.265574	0.386111		-0.857166	0.014482	0.0276605		-0.131742	0.66412	0.761135		-1.53337	1.98323e-05	6.84536e-05		-0.389982	0.198916	0.312706		-0.461967	0.179448	0.467344		0.573496	0.0593081	0.251061		0.123858	0.68273	0.845677		0.0460269	0.892491	0.959251		0.542924	0.108423	0.300089		-0.558026
RSc0754		antioxidant oxidoreductase protein	X	5	-1.29861	5.32077e-07	3.6505e-06	0	-0.769104	0.00267937	0.0079731	0	0.936764	0.000944173	0.00238007	0	-1.61699	6.39386e-10	7.00539e-09	0	-1.1931	5.88869e-05	0.000183825	0	-0.995486	0.000108784	0.000486721	0	0.018895	0.947153	0.98147	0	-0.848443	0.000965417	0.0144928	-1	-0.0716668	0.778045	0.892109	0	0.679903	0.0161465	0.096438	0	-0.638246	0.028278	0.121651	0	-0.12085
RSc0755		hypothetical protein	X	1	3.62477	8.38165e-28	4.39076e-26	1	3.73273	2.75122e-29	1.94872e-27	1	3.16298	5.84835e-15	1.00724e-13	0	3.4387	7.59438e-25	4.44095e-23	1	4.32116	3.25555e-36	5.45739e-34	1	3.61459	1.02757e-27	6.45956e-26	1	0.116577	0.794141	0.932462	0	0.88671	0.0281908	0.156136	0	1.04152	0.00466012	0.0352417	1	-0.485612	0.342837	0.591061	0	1.20858	0.00179434	0.0149896	1	-0.125375
RSc0756	gcdH	glutaryl-CoA dehydrogenase oxidoreductase			0.0729436	0.762413	0.838621		-0.155229	0.525015	0.64555		0.0572202	0.850863	0.883251		-0.0491924	0.840156	0.903774		-0.513219	0.0581218	0.0911755		-0.0189196	0.937551	0.958483		-0.321578	0.242737	0.54692		0.383958	0.116488	0.367636		-0.0483534	0.841221	0.925712		0.200015	0.461612	0.697759		0.32863	0.215314	0.457657		0.150062
RSc0757		putative transcription regulator protein			0.497349	0.166155	0.264178		0.277948	0.44934	0.57558		0.381103	0.442888	0.527668		1.30393	0.000222651	0.000930767		1.03269	0.00588581	0.0117693		1.53885	9.63222e-06	5.39426e-05		0.209929	0.605169	0.833134		0.0113898	0.976664	0.994973		0.375094	0.296958	0.528637		-0.542157	0.226226	0.464932		0.224853	0.569366	0.780548		0.303782
RSc0758		putative tryptophan-2,3-dioxygenase			-0.560081	0.178011	0.27966		-0.532702	0.200844	0.308976		1.76458	0.000140963	0.000421967		-0.787599	0.0602676	0.114415		-1.65959	0.000760187	0.00185762		1.52127	0.000312524	0.00126341		0.036873	0.936564	0.978997		0.0693211	0.868094	0.954866		-0.741345	0.0754509	0.230664		-0.196695	0.674679	0.844444		1.07131	0.019363	0.0927396		-1.01756
RSc0759		Kynureninase protein	X	9	-0.121261	0.800489	0.867226	0	-0.49408	0.308432	0.433632	0	0.653791	0.235301	0.312142	0	0.218374	0.649153	0.749619	0	-0.426054	0.430319	0.504682	0	1.82475	0.0001872	0.000799853	0	-0.12149	0.822037	0.94525	0	0.462851	0.339188	0.643203	0	-0.00933181	0.984457	0.991357	0	-0.357626	0.515044	0.738674	0	1.8761	0.000391469	0.00434591	1	-0.951961
RSc0760		putative peptidase protein	X	9	-0.206718	0.702703	0.793027	0	-0.448749	0.422894	0.549118	0	-0.680555	0.435976	0.521285	0	1.22311	0.0165683	0.0389537	0	0.0924083	0.870002	0.898111	0	1.72477	0.000568002	0.00217223	0	0.360905	0.535786	0.79436	0	0.878672	0.0995364	0.334605	0	0.218895	0.676089	0.840298	0	-0.981042	0.153295	0.372606	0	2.39316	8.09255e-06	0.000162141	1	-1.94497
RSc0761		transcription regulator protein			-0.0431283	0.89193	0.926186		-0.42708	0.198955	0.306629		-0.809772	0.129108	0.189572		-0.619046	0.0680333	0.126344		-0.470537	0.171433	0.233389		-0.812055	0.0152089	0.0381856		0.167334	0.63257	0.85036		-0.0867534	0.798521	0.923727		-0.0921309	0.77065	0.890183		0.28108	0.429916	0.672697		0.119104	0.725731	0.865679		0.0619858
RSc0762		hypothetical protein	X	6	1.22858	0.016548	0.0392361	0	2.10465	4.61303e-05	0.000215004	0	1.58479	0.00865246	0.0175882	0	2.24517	1.59212e-05	8.70299e-05	0	3.82843	1.5123e-11	1.73243e-10	1	1.38648	0.00679208	0.0192762	0	0.818525	0.148266	0.419364	0	0.451354	0.395744	0.695464	0	0.0159608	0.97561	0.986397	0	0.281758	0.632851	0.81794	0	0.686341	0.223383	0.467885	0	3.91803
RSc0763		putative monooxygenase oxidoreductase protein			0.938548	0.011179	0.0279281		1.93545	1.5366e-07	1.13641e-06		1.06334	0.0209514	0.0383046		1.07495	0.00381357	0.0111697		1.79899	4.93534e-06	1.89464e-05		1.19728	0.00114232	0.0040117		-0.871746	0.0560594	0.241786		-0.496674	0.231457	0.53321		-0.300908	0.434445	0.657881		-0.674285	0.146043	0.3643		0.00288337	0.994564	0.998137		-0.440301
RSc0764	msrA	methionine sulfoxide reductase A	X	8	0.343102	0.0918923	0.164927	0	0.270705	0.185748	0.290101	0	0.535413	0.0300126	0.052645	0	-0.0684206	0.740534	0.822652	0	-0.11372	0.615579	0.679339	0	0.386315	0.0572268	0.115025	0	0.264127	0.244861	0.548608	0	0.770533	0.000179503	0.00460572	1	0.218779	0.282463	0.515984	0	0.752451	0.000853724	0.0143113	0	0.955326	1.63313e-05	0.000300843	0	0.938854
RSc0765		hypothetical protein	X	7	0.235833	0.331834	0.456078	0	-0.165762	0.507021	0.629272	0	-1.14533	0.00393256	0.00867175	0	0.591593	0.0146445	0.0353562	0	0.31496	0.229428	0.299217	0	0.194367	0.423106	0.555562	0	-0.0378397	0.890566	0.965644	0	-0.130002	0.615331	0.847157	0	0.37698	0.11774	0.307877	0	-0.773321	0.0102033	0.0726804	0	-0.556705	0.0460586	0.170803	0	-1.83202
RSc0766	cfa2	putative cyclopropane-fatty-acyl-phospholipid synthase protein	X	5	-0.984301	2.40967e-07	1.75882e-06	0	-0.864685	5.75862e-06	3.28189e-05	0	-1.05298	1.23751e-05	4.52613e-05	0	-1.44932	1.23015e-13	2.26609e-12	0	-1.87547	7.97274e-17	2.12142e-15	0	-1.14546	2.13809e-09	2.2079e-08	0	-0.302388	0.152944	0.425888	0	-0.507921	0.00783512	0.0667352	0	-0.332862	0.0752615	0.230365	0	-0.41146	0.0547568	0.200538	0	-0.602686	0.00468615	0.0320634	0	-1.59242
RSc0767	pdxH1	pyridoxamine 5'-phosphate oxidase	X	7	0.718089	0.0283874	0.0620966	0	0.527629	0.120135	0.20397	0	-0.338654	0.582649	0.656541	0	0.799321	0.0162657	0.0383858	0	1.02309	0.00189291	0.0042271	0	0.515634	0.11928	0.209448	0	-0.159163	0.691913	0.88013	0	0.271441	0.467743	0.755389	0	0.343234	0.307705	0.540499	0	-0.245823	0.564761	0.770533	0	0.731396	0.0354005	0.143549	0	0.717172
RSc0768		hypothetical protein			-0.616472	0.377306	0.500912		0.0734803	0.909673	0.942663		0.140137	0.900133	0.923453		0.119197	0.854162	0.912383		-0.689258	0.30084	0.376724		-0.358795	0.586937	0.702955		-0.530763	0.490474	0.76521		-0.0906607	0.90198	0.968208		-0.22295	0.729746	0.876706		0.0234747	0.975722	0.991456		-0.566108	0.421984	0.665332		-0.968487
RSc0769		putative hydrolase glycosidase protein			-0.74727	1.09471e-06	7.09447e-06		-0.922016	3.13764e-09	3.08187e-08		-1.1818	2.70266e-08	1.58043e-07		-1.23978	5.39051e-15	1.18898e-13		-1.55276	2.43408e-18	7.65063e-17		-1.23832	2.28981e-15	4.75845e-14		0.485519	0.00333337	0.0384484		0.400677	0.0081692	0.0687005		0.178831	0.230665	0.461054		0.0263043	0.876922	0.952935		-1.23144	3.47883e-12	2.21456e-10		-1.92243
RSc0770		putative transmembrane dehydrogenase (small subunit) oxidoreductase protein	X	5	-0.439918	0.185241	0.288647	0	-0.717293	0.0354977	0.0737069	0	-1.62783	0.00349306	0.00779353	0	-0.820342	0.0173604	0.0404567	0	-1.76029	7.16394e-06	2.68261e-05	0	0.0782267	0.809244	0.872041	0	-0.677953	0.0759763	0.287714	0	-1.1492	0.00183839	0.0240136	-1	-0.0816653	0.801743	0.904636	0	-0.901109	0.024225	0.125026	0	-0.618597	0.0960193	0.277997	0	-2.01621
RSc0771		putative transmembrane dehydrogenase (large subunit) oxidoreductase protein			0.0231862	0.923805	0.948901		0.0600118	0.804662	0.871746		-1.3832	4.73278e-06	1.86969e-05		-0.583558	0.0170734	0.0398801		-1.99816	1.06879e-11	1.27067e-10		-0.0822619	0.734684	0.825637		-0.236169	0.388757	0.687917		-0.307599	0.208145	0.503736		-0.0788383	0.745055	0.887327		-0.0477463	0.861336	0.945158		-0.00794203	0.976693	0.990203		-1.43509
RSc0772		putative oxidoreductase dehydrogenase (cytochrome C subunit) signal peptide protein			-0.242321	0.272851	0.390597		-0.320634	0.147673	0.241275		-1.93929	1.22339e-11	1.26334e-10		-0.499528	0.0246205	0.0545927		-1.80179	1.02071e-11	1.22218e-10		-0.721621	0.00117744	0.00410919		-0.69953	0.00579433	0.0578169		-0.354601	0.110995	0.358505		0.118351	0.59138	0.77692		-0.418438	0.0963731	0.283555		-0.371922	0.137	0.346566		-1.59053
RSc0773	asmA	outer membrane biogenesis protein			0.545053	0.0196375	0.0454474		0.240404	0.307962	0.433094		-0.815248	0.0128314	0.0249244		0.326773	0.165569	0.260202		-0.175723	0.500703	0.572801		-0.294866	0.21417	0.330289		-0.162309	0.543063	0.798791		-0.442197	0.0735357	0.28273		-0.203302	0.39005	0.619571		-0.50015	0.070037	0.234654		-0.957803	0.000480768	0.00519953		-0.920195
RSc0774		hypothetical protein	X	7	0.00671282	0.979212	0.98647	0	-0.242861	0.35108	0.477313	0	-1.43157	0.00011596	0.000353862	0	0.0275994	0.915096	0.953786	0	0.792002	0.00450736	0.00922568	0	-0.353256	0.173098	0.280589	0	0.0141074	0.961026	0.985462	0	0.526027	0.0427453	0.203312	0	0.64074	0.0120267	0.0678052	0	-0.142461	0.627596	0.814433	0	0.0113194	0.968422	0.986868	0	1.04293
RSc0775	katGb	peroxidase/catalase oxidoreductase protein	X	8	1.30994	1.10867e-09	1.1151e-08	0	0.947752	9.45603e-06	5.09148e-05	0	0.524093	0.0318418	0.0553518	0	1.37276	1.90562e-10	2.23389e-09	0	0.412004	0.0807802	0.12163	0	1.43113	3.13142e-11	4.17717e-10	0	0.146448	0.5387	0.79678	0	1.28227	2.72514e-09	5.48189e-07	1	0.569206	0.0075275	0.0490996	0	0.693852	0.00334919	0.0347997	0	0.960613	4.26218e-05	0.000691435	0	1.06248
RSc0776	katGa	peroxidase/catalase oxidoreductase protein			0.424626	0.0233489	0.0526082		0.228405	0.223483	0.336496		0.793732	0.000212014	0.000611745		0.481116	0.0103649	0.0264864		-0.249106	0.236671	0.307471		0.724281	0.000111504	0.000498005		-0.459686	0.0316768	0.169333		0.351963	0.0620385	0.256783		-0.0505896	0.787299	0.897738		-0.00357226	0.986531	0.993246		0.661156	0.0013842	0.0122988		0.291537
RSc0777		hypothetical protein	X	9	0.596266	0.194251	0.299935	0	0.816044	0.0757219	0.139591	0	0.806345	0.214203	0.288492	0	0.472169	0.315564	0.430774	0	0.996576	0.0364335	0.0602909	0	-0.433064	0.377284	0.51073	0	-0.454883	0.413032	0.710128	0	0.198113	0.693975	0.875344	0	-0.0698576	0.883348	0.946964	0	-0.122646	0.827575	0.931276	0	1.33527	0.00516882	0.0347514	1	2.49582
RSc0778		hypothetical protein			0.377178	0.197504	0.303838		-0.0952148	0.758444	0.834438		-0.529598	0.297936	0.380833		0.177788	0.558311	0.666606		-0.21754	0.493502	0.566885		0.24829	0.397904	0.530925		-0.212271	0.540336	0.797681		-0.0580599	0.860253	0.951234		0.17248	0.558411	0.752479		-0.124193	0.727085	0.877703		0.178352	0.575478	0.782818		-0.222804
RSc0779		putative thioredoxin protein			0.848991	0.000627152	0.00224321		1.00868	5.02307e-05	0.000232525		1.14897	0.000882703	0.00224311		0.844885	0.000853266	0.00303471		0.505999	0.0544908	0.0858503		0.677897	0.00669243	0.0190579		-0.779402	0.0183328	0.121081		0.637837	0.0188939	0.119219		0.384588	0.132802	0.332435		-0.284103	0.381888	0.627824		0.262487	0.344457	0.595692		0.462789
RSc0780	fadD2	acyl-CoA synthetase	X	8	1.42767	3.29155e-07	2.34464e-06	0	1.03726	0.000191334	0.00077039	0	1.11879	0.000372286	0.00101641	0	0.966269	0.000509392	0.00192467	0	-0.321592	0.30257	0.378513	0	1.42287	3.64026e-07	2.68823e-06	0	0.28356	0.357492	0.662893	0	0.250118	0.370527	0.67004	0	-0.275609	0.321583	0.554839	0	0.255765	0.409808	0.653847	0	1.04706	0.000573394	0.0060929	0	0.153336
RSc0781		Ankyrin repeat-containing protein			0.15618	0.553	0.666276		-0.422936	0.115221	0.197359		-2.45944	3.30003e-08	1.90319e-07		-0.0993291	0.70911	0.797254		-0.359993	0.222498	0.291847		-0.536668	0.0446496	0.0939117		-0.239466	0.423438	0.718686		-0.381061	0.163903	0.445037		0.474216	0.0700358	0.219994		-0.522354	0.0903752	0.272609		-0.0118289	0.967979	0.986868		-0.945745
RSc0782		hypothetical protein			-0.39494	0.103063	0.179966		-0.45983	0.0585663	0.112245		-2.02437	7.23155e-10	5.5864e-09		-0.606229	0.0129418	0.032014		-0.197714	0.466246	0.539519		-0.437267	0.0712153	0.137886		-0.436163	0.112275	0.361017		-0.83668	0.000722873	0.0117648		-0.460685	0.05729	0.193493		-0.882687	0.00176344	0.022975		0.0305143	0.910056	0.962294		-0.840744
RSc0784	fkpA	FKBP-type peptidyl-prolyl cis-trans isomerase			-0.510213	0.0559477	0.109351		-0.137173	0.604475	0.716827		-0.255309	0.458415	0.540913		0.0622066	0.813461	0.88071		0.514137	0.0680907	0.104654		0.317916	0.220789	0.338005		0.566852	0.0483578	0.221688		0.324827	0.222768	0.523184		-0.0442714	0.865558	0.936374		0.00503671	0.98649	0.993246		0.2835	0.321817	0.572581		1.40677
RSc0785		hypothetical protein	X	5	0.192134	0.520976	0.637034	0	0.0311778	0.918681	0.950823	0	0.265674	0.526325	0.604864	0	0.0587638	0.847924	0.907917	0	0.31161	0.328496	0.404606	0	0.1304	0.662683	0.766122	0	-0.389221	0.26498	0.570087	0	-0.512271	0.125956	0.383666	0	-1.03997	0.00127801	0.0143734	-1	-0.773058	0.0404784	0.165635	0	0.240095	0.461264	0.70018	0	0.292897
RSc0786		hypothetical protein			-0.389291	0.0616955	0.118558		-0.473761	0.0236346	0.0525224		-1.8329	1.60954e-10	1.40041e-09		0.398138	0.0546821	0.105565		0.714004	0.00168209	0.0038139		-0.0385067	0.852519	0.902593		0.0732239	0.752307	0.910773		0.223956	0.28323	0.584714		0.517617	0.0122057	0.0684307		-0.506431	0.0337061	0.150406		-0.0255885	0.912076	0.96243		0.231077
RSc0787		hypothetical protein	X	5	-1.06701	0.000143417	0.000602541	0	-1.51619	1.28694e-07	9.76172e-07	0	-2.885	1.77464e-11	1.78137e-10	-1	0.240311	0.380661	0.49762	0	0.5258	0.0811541	0.122118	0	-0.358868	0.19255	0.305468	0	-0.308664	0.320557	0.625116	0	0.166693	0.546137	0.807389	0	1.04626	0.000136193	0.00290676	1	-1.20432	0.000234724	0.00596381	-1	0.18674	0.540239	0.762092	0	-0.590513
RSc0788		hypothetical protein			1.30532	6.67742e-06	3.73119e-05		1.02887	0.000500147	0.00182		-0.797285	0.130721	0.191717		1.42979	9.19401e-07	6.47573e-06		1.66518	3.96652e-08	2.3249e-07		1.63203	1.22339e-08	1.13304e-07		0.061089	0.85982	0.951592		-0.227019	0.505211	0.779462		0.408358	0.173675	0.393814		-0.111306	0.759242	0.89468		0.0442616	0.894233	0.956016		0.803698
RSc0789		hypothetical protein			0.0179591	0.972268	0.981441		0.0281912	0.957495	0.976645		-0.189778	0.813866	0.852871		1.23181	0.0109066	0.0277295		1.43931	0.00412512	0.0085196		0.635372	0.194942	0.308194		-1.3363	0.0445266	0.210653		-0.36303	0.528072	0.794638		0.41472	0.40303	0.630039		0.110386	0.850982	0.940983		-0.216301	0.700613	0.851521		0.9094
RSc0790		signal peptide protein			0.262287	0.226347	0.337473		0.474176	0.02882	0.0614655		0.134969	0.647002	0.713305		0.101432	0.645952	0.746608		0.344615	0.13906	0.195398		0.202904	0.349212	0.480621		-0.372884	0.139004	0.405961		-0.155049	0.50344	0.778117		0.215846	0.318447	0.55166		0.520354	0.0318377	0.144375		0.220748	0.353098	0.603578		1.37066
RSc0791	glnS	glutaminyl-tRNA synthetase			-0.0164745	0.925974	0.950545		0.286935	0.105054	0.182872		0.212555	0.33305	0.416748		-0.100211	0.575362	0.682267		0.529428	0.00588177	0.0117662		-0.0556797	0.753353	0.838659		-0.442518	0.0295201	0.161541		-0.342457	0.0628006	0.257481		0.0664194	0.706886	0.864946		0.309513	0.118415	0.318455		0.174378	0.372393	0.620222		1.42805
RSc0792		hypothetical protein	X	9	1.01485	0.194171	0.299903	0	1.346	0.0777502	0.142547	0	1.38901	0.27971	0.362355	0	3.08614	9.88489e-08	7.86568e-07	1	3.70953	3.77451e-13	5.66626e-12	1	1.59151	0.0244123	0.0564198	0	-0.640622	0.568222	0.815159	0	0.504009	0.602143	0.840739	0	1.39059	0.056217	0.191065	0	0.339287	0.747422	0.887972	0	0.24051	0.793837	0.908147	0	1.03453
RSc0793		hypothetical protein			-0.308091	0.217863	0.327445		0.0868277	0.725786	0.810386		-0.309446	0.384195	0.469759		-0.18009	0.474261	0.589777		0.670796	0.00948546	0.0181309		-0.283174	0.254557	0.376408		0.334736	0.215259	0.513735		0.0778856	0.76125	0.906966		0.0365146	0.881357	0.945668		0.0352022	0.900363	0.961784		-0.102409	0.705694	0.855083		1.27866
RSc0794		hypothetical protein	X	9	-0.498542	0.101266	0.178004	0	-0.498382	0.109178	0.188875	0	-0.273878	0.572565	0.648521	0	-0.808838	0.0133551	0.0328586	0	-0.262501	0.381473	0.456986	0	-0.501218	0.0960736	0.176077	0	-0.192781	0.560265	0.810579	0	-0.332544	0.31516	0.616468	0	0.361929	0.189435	0.411875	0	0.889474	0.00329753	0.0344767	1	-0.381924	0.228553	0.473781	0	0.951928
RSc0795		hypothetical protein			-0.0242964	0.930552	0.953688		0.243538	0.379251	0.504965		0.0605217	0.888131	0.91375		-0.115859	0.688139	0.781009		0.369051	0.185563	0.249585		0.170874	0.529801	0.654797		-0.291257	0.36591	0.668451		0.214073	0.469709	0.756024		-0.209602	0.455785	0.676747		-0.0505615	0.87678	0.952935		-0.453303	0.143365	0.356764		0.693718
RSc0796		Acyl-CoA-transferase family III protein			-0.29755	0.265176	0.38233		-0.872288	0.00160065	0.00504997		-1.19249	0.00232346	0.00540458		-0.0643691	0.809525	0.87815		0.138801	0.631029	0.692892		-0.682939	0.0115497	0.0302291		-0.377104	0.212734	0.511801		0.150605	0.577517	0.825974		0.522917	0.0452896	0.166699		-0.495462	0.109516	0.30496		0.373557	0.19638	0.43449		0.119204
RSc0797	alaS	alanyl-tRNA synthetase	X	6	-0.151894	0.635736	0.737172	0	0.0291741	0.92751	0.957595	0	-1.23765	0.00212769	0.00500475	0	0.739671	0.0216887	0.0488238	0	1.9922	1.73766e-08	1.10059e-07	0	0.400884	0.210722	0.32657	0	-0.0944308	0.79358	0.932239	0	0.231023	0.473044	0.757308	0	0.609361	0.0569407	0.192606	0	0.293675	0.412118	0.656284	0	0.327113	0.358033	0.606654	0	2.53281
RSc0798		putative purine nucleoside permease protein	X	2	-1.5333	2.77911e-12	3.76715e-11	0	-1.58593	1.29556e-12	1.89952e-11	0	-2.03261	8.9233e-09	5.68762e-08	0	-1.39933	2.52786e-10	2.91573e-09	0	-2.11468	2.50875e-17	6.89426e-16	0	-1.57955	5.2724e-13	8.7508e-12	0	0.182768	0.415272	0.711316	0	0.293907	0.153402	0.430918	0	-0.187373	0.354741	0.588583	0	-0.754869	0.00192604	0.0245839	0	-2.48646	1.07794e-20	1.80698e-18	-1	-2.9458
RSc0799		putative purine nucleoside permease protein	X	3	-2.04717	2.33584e-16	4.77519e-15	-1	-2.12268	7.68413e-17	1.72516e-15	-1	-1.7115	6.40375e-07	2.94913e-06	0	-1.78259	8.31196e-13	1.38413e-11	-1	-2.49679	2.95303e-18	9.22408e-17	0	-2.17151	4.51804e-18	1.23485e-16	-1	-0.498464	0.0557997	0.241452	0	-0.305115	0.193672	0.485048	0	-0.624893	0.00663985	0.0450632	0	-1.03937	0.000151852	0.00451873	0	-3.18268	1.70906e-24	4.29743e-22	-1	-2.99451
RSc0800		putative ferrisiderophore receptor signal peptide protein			1.3974	6.43896e-06	3.60596e-05		0.935982	0.00341457	0.00991448		0.579751	0.212681	0.287056		0.519486	0.115215	0.194566		0.356473	0.299228	0.374986		0.427667	0.187302	0.298461		0.728563	0.0388898	0.192713		-0.0890679	0.808155	0.925258		0.474477	0.142117	0.347258		0.287848	0.448815	0.688767		-0.234656	0.52561	0.751575		0.427933
RSc0801		putative lipoprotein transmembrane	X	1	5.5865	9.25253e-21	2.64381e-19	1	5.02128	1.52957e-17	3.7523e-16	1	3.13883	2.42478e-06	1.01113e-05	0	3.78162	6.7363e-11	8.51178e-10	1	2.18811	0.00030357	0.000807393	0	3.84989	2.44169e-11	3.30978e-10	1	1.06586	0.102819	0.342279	0	0.498212	0.4465	0.736224	0	0.202723	0.745406	0.887327	0	0.0531949	0.943099	0.975113	0	-0.331246	0.639409	0.820722	0	1.68602
RSc0802		putative stomatin-like transmembrane protein	X	2	0.0276109	0.951771	0.968918	0	-0.426345	0.351533	0.477671	0	-0.922018	0.0850202	0.131115	0	-1.32053	0.00470683	0.013434	0	-4.4509	1.98839e-12	2.68807e-11	-1	-1.53696	0.00104899	0.00373347	0	-0.421867	0.415963	0.711765	0	0.158075	0.729401	0.893365	0	0.284788	0.532802	0.733082	0	0.347822	0.494377	0.723581	0	-0.674979	0.196996	0.435041	0	-3.76258
RSc0803		hypothetical protein	X	2	-0.356642	0.315993	0.438435	0	-0.960952	0.00755239	0.0198853	0	-3.06575	6.11604e-10	4.78345e-09	-1	-1.10398	0.00226955	0.007098	0	-2.56778	7.11263e-09	4.85998e-08	0	-1.36888	0.000163638	0.000707817	0	-0.722991	0.0763357	0.288641	0	-0.357643	0.316602	0.618314	0	0.499566	0.159591	0.372601	0	-0.607319	0.13569	0.34712	0	-0.591243	0.144645	0.357827	0	-3.55703
RSc0804		transcription regulator protein			0.0789203	0.746743	0.826082		-0.000607294	0.998048	0.99866		-1.54849	0.000115958	0.000353862		-0.49414	0.0514283	0.100401		-1.09064	0.00010848	0.000318845		-0.432828	0.0813315	0.153997		-0.300919	0.280961	0.586919		-0.0193665	0.939199	0.97952		0.560172	0.0199549	0.0966794		0.0133148	0.961888	0.983398		0.0255072	0.924636	0.966537		-1.26229
RSc0805		hypothetical protein	X	5	-0.16719	0.589806	0.697094	0	-0.429818	0.176637	0.278659	0	-3.29491	1.54939e-06	6.71137e-06	-1	0.0197458	0.949414	0.973813	0	0.307314	0.350501	0.427314	0	-0.478743	0.126854	0.220059	0	-0.694721	0.055854	0.241452	0	-0.112524	0.727996	0.891861	0	0.637804	0.0339183	0.137908	0	-0.904941	0.0167302	0.09829	0	-0.2803	0.413672	0.658597	0	-0.961433
RSc0806		hypothetical protein	X	5	0.228083	0.37555	0.499587	0	-0.38355	0.162966	0.261089	0	-1.10623	0.0233136	0.0419778	0	0.500834	0.051376	0.100338	0	0.178547	0.510923	0.582373	0	-0.0568891	0.827455	0.883703	0	-0.492611	0.107236	0.350414	0	-0.720658	0.01818	0.115982	0	-0.152256	0.562049	0.754349	0	-1.02404	0.00305622	0.0331619	0	-0.0798896	0.779631	0.898345	0	-0.988819
RSc0807		4-oxalocrotonate tautomerase	X	9	0.740259	0.0594952	0.115255	0	1.25476	0.00113611	0.00374411	0	-0.265189	0.691249	0.751955	0	0.774612	0.0518321	0.100993	0	-0.00837312	0.984662	0.98886	0	0.731734	0.060957	0.121215	0	0.01878	0.968072	0.986539	0	-0.337784	0.469687	0.756024	0	-0.279306	0.507849	0.7134	0	-0.687344	0.189716	0.418829	0	1.13605	0.00595785	0.0387607	1	0.200942
RSc0808	ltaA	low specificity L-threonine aldolase protein			0.0668556	0.730355	0.813681		-0.199228	0.310154	0.435445		-1.0494	0.000131971	0.000398077		0.253033	0.193258	0.295318		0.18668	0.379675	0.455266		-0.237567	0.223093	0.340778		-0.0365089	0.86713	0.956525		0.643644	0.000990028	0.014818		0.655915	0.000641828	0.00867676		-0.117586	0.595831	0.792707		0.653288	0.00198716	0.0163025		0.292818
RSc0809		hypothetical protein	X	7	0.256016	0.19372	0.299391	0	0.200387	0.315425	0.44002	0	-0.514092	0.0962152	0.146272	0	0.14635	0.466476	0.582904	0	0.292211	0.164196	0.225121	0	-0.00748358	0.969986	0.980909	0	0.4644	0.0321205	0.171117	0	0.0576179	0.783919	0.917347	0	0.0601127	0.761403	0.887741	0	-0.0883831	0.702521	0.862333	0	0.060988	0.778514	0.89801	0	0.151488
RSc0810		hypothetical protein	X	9	2.45071	1.11148e-11	1.41153e-10	0	2.32091	1.41554e-10	1.67895e-09	0	1.79498	5.99379e-05	0.000193347	0	2.26174	4.63058e-10	5.23308e-09	0	1.11283	0.00431052	0.00885885	0	1.95189	6.29762e-08	5.2522e-07	0	-0.30521	0.488868	0.764499	0	0.0140547	0.972442	0.99338	0	0.303616	0.420097	0.644645	0	0.471589	0.269504	0.511261	0	1.34989	0.000581355	0.00614209	1	0.974853
RSc0811	sorB	sulfite:cytochrome C oxidoreductase subunit B	X	2	-0.506017	0.0984098	0.174084	0	-0.939162	0.00262539	0.007831	0	-1.51879	0.000401085	0.00108837	0	-1.32482	3.19123e-05	0.000163096	0	-2.26288	1.53697e-09	1.21532e-08	0	-1.46067	3.99589e-06	2.42113e-05	0	-0.0876977	0.797218	0.934112	0	0.433866	0.155319	0.432647	0	0.310204	0.304049	0.535761	0	0.146202	0.66792	0.840106	0	-1.18813	0.000855777	0.00843863	0	-2.73837
RSc0812	sorAb	sulfite:cytochrome C oxidoreductase subunit A			-0.228779	0.829139	0.88632		-0.0570475	0.957355	0.976645		1.68931	0.206593	0.280648		0.00562877	0.995716	0.998602		-1.01982	0.365732	0.442344		-0.311025	0.768604	0.845895		-0.209374	0.859756	0.951592		0.48901	0.653053	0.856216		-0.322923	0.759919	0.887741		0.122289	0.919314	0.967112		-0.628142	0.58704	0.788445		-0.471905
RSc0813	sorAa	OXIDOREDUCTASE SULFITE:CYTOCHROME C OXIDOREDUCTASE (SUBUNIT A)			-0.603352	0.0158254	0.0377244		-0.873983	0.000510749	0.00185188		-1.53301	5.78858e-07	2.69295e-06		-0.781337	0.00188277	0.00607731		-2.32424	3.45351e-14	6.137e-13		-0.948276	0.000165668	0.000714534		-0.101127	0.717849	0.896186		0.419931	0.0922459	0.321264		0.158697	0.523357	0.726344		-0.553432	0.0518672	0.194377		-1.09964	0.000146393	0.00197376		-2.34552
RSc0814		hypothetical protein	X	9	1.75843	2.16752e-10	2.40098e-09	0	1.43026	2.04467e-07	1.48165e-06	0	-0.998968	0.00497848	0.0106858	0	1.2546	4.96028e-06	3.00545e-05	0	0.929726	0.00188309	0.00421079	0	1.42726	2.11441e-07	1.6359e-06	0	0.854317	0.00440847	0.0484065	0	0.963406	0.000460456	0.0086083	1	0.280512	0.303366	0.535303	0	0.512434	0.0921408	0.275819	0	1.60882	7.27825e-08	2.50701e-06	1	1.65585
RSc0815		hypothetical protein	X	5	0.235942	0.326529	0.450135	0	-0.413451	0.086786	0.155773	0	-3.03631	3.37392e-20	1.13876e-18	-1	-0.39417	0.102631	0.177415	0	-1.13347	5.16627e-05	0.000162789	0	-0.781306	0.0012704	0.00440307	0	-0.277898	0.306455	0.612133	0	0.491433	0.0416684	0.200335	0	0.761577	0.00162069	0.0167705	0	-0.493505	0.0727229	0.240035	0	-0.0488291	0.856632	0.940817	0	-1.1248
RSc0816		hypothetical protein	X	9	1.92548	0.00206621	0.00645001	0	2.1841	0.000384782	0.00145166	0	0.956742	0.438096	0.523446	0	2.97883	5.82401e-08	4.80935e-07	1	2.13355	0.000323556	0.000854601	0	1.71269	0.0073307	0.0205726	0	0.767054	0.348505	0.653235	0	0.47873	0.58716	0.83038	0	0.448173	0.559878	0.753111	0	0.603073	0.497589	0.727223	0	-0.873523	0.368977	0.616473	0	0.105135
RSc0817	gst1	glutathione S-transferase protein	X	6	-0.540771	0.0602145	0.116334	0	-0.444399	0.123255	0.207933	0	-0.676735	0.0661036	0.104968	0	0.276949	0.330452	0.446275	0	1.22694	6.89306e-05	0.000211373	0	0.00582422	0.983622	0.988932	0	0.918988	0.00315915	0.037207	1	0.334881	0.243388	0.543275	0	-0.304202	0.286853	0.519476	0	0.151541	0.63541	0.819353	0	0.0948182	0.763957	0.889752	0	2.65494
RSc0818		endoglucanase c-terminal domain harboring protein	X	5	-1.46384	9.38993e-11	1.07813e-09	0	-0.91603	3.50681e-05	0.00016796	0	0.302952	0.251618	0.330438	0	-1.64041	1.64791e-12	2.60609e-11	0	-2.47694	2.62462e-20	1.04756e-18	0	-1.00047	5.22547e-06	3.088e-05	0	-0.510563	0.0371666	0.187164	0	0.102612	0.636338	0.85505	0	-0.655672	0.00244572	0.0221275	0	-0.035335	0.883909	0.955953	0	-1.5864	7.13329e-10	3.29113e-08	-1	-2.18821
RSc0819		hypothetical protein	X	1	3.09522	2.70293e-16	5.45906e-15	1	3.13685	1.3502e-16	2.95224e-15	1	4.70589	7.33766e-30	7.23551e-28	1	2.52156	1.03817e-10	1.2734e-09	0	0.953156	0.0301087	0.0508109	0	2.39369	6.1454e-10	6.97634e-09	0	-0.537743	0.348643	0.653252	0	0.0586292	0.910675	0.971322	0	-0.536715	0.2802	0.512968	0	-0.268514	0.642752	0.823122	0	-1.01582	0.0707274	0.228151	0	-0.661989
RSc0820		putative transcription regulator protein	X	9	0.172891	0.515289	0.632046	0	0.143808	0.591382	0.705422	0	1.03814	0.00117537	0.00291322	0	-0.496719	0.0720709	0.132279	0	-1.43089	5.12641e-06	1.9635e-05	0	0.180194	0.496868	0.626096	0	0.229497	0.438752	0.730382	0	-0.0856584	0.757857	0.905645	0	-0.350032	0.19496	0.418997	0	0.43238	0.146111	0.3643	0	-0.422617	0.160582	0.384008	0	-0.789026
RSc0821		putative NADPH nitroreductase protein			-0.469596	0.10179	0.178484		-0.176714	0.535517	0.656217		-0.0372841	0.929064	0.945802		-0.956947	0.00192892	0.00619167		-1.17173	0.0002372	0.000644102		-0.0300038	0.913345	0.94239		0.239591	0.428944	0.723022		-0.698123	0.0291165	0.159506		-0.464252	0.102889	0.286323		0.28516	0.362337	0.608373		0.237229	0.422034	0.665332		0.209681
RSc0822		hypothetical protein			2.005	3.53306e-08	2.92233e-07		1.71936	3.45449e-06	2.04144e-05		2.2354	1.18047e-06	5.2121e-06		0.843205	0.0314227	0.0668464		0.26916	0.518397	0.589423		1.41972	0.000129912	0.000572591		0.196868	0.661666	0.864524		-0.775472	0.116526	0.367636		-0.358041	0.394416	0.623551		0.287264	0.538109	0.754853		-0.48293	0.296555	0.547092		0.0277762
RSc0823		hypothetical protein	X	9	0.670086	0.0150938	0.0362337	0	0.774833	0.00506697	0.0139767	0	1.79455	1.03028e-08	6.46851e-08	0	0.355278	0.201098	0.304708	0	-0.628993	0.0453472	0.0732106	0	0.613576	0.0261132	0.0597468	0	0.388812	0.204983	0.502613	0	-0.0677545	0.81134	0.92596	0	-0.503257	0.072724	0.224374	0	0.14571	0.641339	0.822517	0	-0.622037	0.0497526	0.179746	0	-1.45258
RSc0824	ripAG	T3E	X	9	0.0400295	0.898774	0.931177	0	0.935929	0.00238664	0.00722167	0	1.35781	0.000281148	0.000789442	0	-0.210008	0.515439	0.626272	0	0.280182	0.404383	0.478504	0	0.139416	0.6559	0.761432	0	0.585856	0.0870409	0.311551	0	0.133731	0.682625	0.868049	0	0.219169	0.481808	0.693707	0	1.1681	0.000551582	0.0107934	1	0.705537	0.0353253	0.143383	0	0.854173
RSc0825		hypothetical protein	X	9	0.445984	0.0532357	0.104661	0	0.801075	0.000501309	0.00182208	0	1.6359	1.9435e-09	1.3844e-08	0	-0.0237025	0.920317	0.956848	0	-0.33497	0.194353	0.259809	0	0.347322	0.132237	0.228215	0	0.271828	0.292711	0.600209	0	-0.00801837	0.973726	0.993535	0	-0.0668904	0.774751	0.89138	0	0.811387	0.00155074	0.0211921	1	0.162927	0.524864	0.75148	0	-0.213264
RSc0826	ripP1	T3E	X	5	-0.895059	0.000123981	0.000531998	0	-0.586015	0.0115978	0.0288168	0	0.731346	0.00463757	0.0100441	0	-0.938423	5.91213e-05	0.000282893	0	-1.3853	3.42985e-07	1.66815e-06	0	-0.733095	0.00162317	0.00546605	0	-0.295477	0.258318	0.562675	0	-0.808814	0.000536325	0.0096673	0	-1.01856	1.31309e-05	0.000554919	-1	0.163072	0.528369	0.748013	0	0.0793297	0.759134	0.885774	0	-0.90682
RSc0827		hypothetical protein	X	9	1.30951	1.32119e-05	6.96463e-05	0	1.81774	1.77867e-09	1.79617e-08	0	3.32662	5.19002e-23	2.41672e-21	1	1.05389	0.000489787	0.00185897	0	1.18359	0.000257914	0.000696589	0	1.14139	0.00014576	0.000636861	0	0.397042	0.240795	0.544741	0	-0.0797141	0.803089	0.925258	0	-0.159008	0.60592	0.788401	0	0.902727	0.00691464	0.0567271	0	0.469349	0.157912	0.380273	0	-0.890827
RSc0828	tISRso14b	ISRSO14-transposase orfB protein	X	8	0.37599	0.376418	0.500047	0	0.529008	0.214165	0.325094	0	2.85618	9.04498e-10	6.892e-09	0	-0.433703	0.343187	0.457795	0	-2.40815	1.43085e-05	5.08174e-05	0	-0.781246	0.0859345	0.160835	0	0.499333	0.284347	0.590658	0	-0.774145	0.115934	0.366709	0	-0.481687	0.277502	0.509328	0	0.595581	0.212667	0.449749	0	0.48573	0.291562	0.544062	0	-1.35757
RSc0829		ISRSO14-transposase ORFA protein			0.465493	0.6266	0.729775		-0.0182815	0.98623	0.991355		1.91113	0.155766	0.222795		0.0373043	0.972231	0.988946		-0.334978	0.74817	0.793954		-0.271318	0.79691	0.86372		0.244148	0.82208	0.94525		0.52223	0.631066	0.852668		0.0869565	0.930684	0.966805		0.321657	0.790627	0.911523		0.467155	0.642489	0.823306		-0.455943
RSc0830		hypothetical protein	X	9	2.59682	6.84506e-18	1.55046e-16	0	2.86766	1.29131e-21	4.47861e-20	0	3.34599	1.00506e-20	3.6363e-19	1	1.67398	1.69916e-07	1.3106e-06	0	1.48938	6.47768e-06	2.4485e-05	0	2.15961	1.71056e-12	2.67988e-11	0	0.0364684	0.928536	0.976014	0	-0.088054	0.829013	0.934447	0	-0.283904	0.445507	0.667796	0	-0.612318	0.189718	0.418829	0	-0.505747	0.214907	0.457383	0	-1.4356
RSc0831	secA2	Preprotein translocase subunit SecA (ATPase, RNA helicase) - related protein			0.698132	0.0202563	0.0467502		1.04384	0.000556795	0.00200152		2.33066	4.23535e-12	4.63034e-11		-0.232513	0.438801	0.555991		-1.02942	0.00302865	0.00651457		0.0772041	0.796857	0.86372		-0.160026	0.63556	0.851007		-0.797013	0.00847663	0.0707085		-0.479822	0.110253	0.29714		0.654949	0.0489954	0.187161		0.0892577	0.790288	0.905734		-1.00987
RSc0832		hypothetical protein	X	5	-0.677678	0.00808775	0.0212393	0	-0.167044	0.511118	0.632639	0	1.52271	8.55182e-08	4.63438e-07	0	-1.64391	6.08706e-10	6.74269e-09	0	-2.06436	2.27381e-11	2.49128e-10	0	-1.20279	3.51783e-06	2.16009e-05	0	-0.0818335	0.774074	0.922376	0	-1.12729	1.78023e-05	0.000821356	-1	-0.511534	0.0446737	0.164952	0	0.433451	0.124868	0.328261	0	0.0328752	0.907688	0.960966	0	-1.33595
RSc0833		hypothetical protein	X	9	2.67605	8.75222e-05	0.000385419	0	3.31349	1.36292e-07	1.0255e-06	1	3.2712	0.000739073	0.00191292	1	2.38586	0.00119744	0.00405243	0	0.74166	0.401354	0.475847	0	2.27433	0.00158681	0.00537018	0	0.67135	0.51046	0.780275	0	0.479619	0.660713	0.85702	0	0.0476377	0.96234	0.979455	0	1.61206	0.0851782	0.262637	0	0.260306	0.797857	0.910879	0	0.473955
RSc0834		hypothetical protein			1.23514	0.00544127	0.0149613		1.53457	0.000498077	0.00181378		2.79044	6.94447e-08	3.8016e-07		0.607631	0.205864	0.309782		-0.141925	0.780568	0.822089		0.94857	0.0360966	0.0787207		-1.50137	0.0279379	0.155236		-0.491153	0.404923	0.703405		-1.12005	0.0459033	0.167767		-0.348142	0.568865	0.773195		-0.380256	0.487888	0.722707		-0.909848
RSc0835		hypothetical protein	X	9	3.07796	1.26002e-15	2.34691e-14	1	3.04497	3.6638e-15	7.22558e-14	1	2.42666	3.75442e-06	1.50806e-05	0	2.57601	7.63581e-11	9.60012e-10	0	0.949247	0.033418	0.0557225	0	2.41672	7.79838e-10	8.64965e-09	0	-0.17195	0.750907	0.910173	0	-0.0472312	0.929064	0.976857	0	-0.182172	0.704642	0.86262	0	0.801467	0.114629	0.313335	0	-0.417195	0.430839	0.673094	0	-0.804788
RSc0836		hypothetical protein			-0.326169	0.227072	0.338254		-0.466821	0.0921872	0.163983		0.658953	0.0622221	0.099496		-0.467473	0.0937437	0.164436		-1.27144	3.36992e-05	0.000110767		-0.67764	0.0138788	0.0353758		-0.551059	0.0748926	0.285471		-0.625979	0.0354312	0.179259		-0.403271	0.13462	0.335474		-0.158827	0.608507	0.799303		-0.750538	0.0137103	0.0723495		-1.43462
RSc0837		hypothetical protein			-0.817264	0.0799027	0.147299		-0.729519	0.121285	0.205368		0.366699	0.559725	0.636701		-0.688696	0.14504	0.234311		-1.71111	0.00128041	0.00297834		-0.888415	0.0562884	0.113502		-0.705249	0.176837	0.464903		0.0350891	0.939749	0.97952		-0.0828175	0.850331	0.930327		0.25843	0.604781	0.797169		-0.827482	0.106676	0.297051		-1.80326
RSc0838		hypothetical protein			-0.487052	0.153264	0.247596		-0.0598935	0.856632	0.906742		-0.037658	0.944113	0.957439		-1.58138	0.000126176	0.000561043		-1.04098	0.0042195	0.00868598		-1.03758	0.0040945	0.0123301		-0.268163	0.474472	0.755819		0.00908379	0.979743	0.995322		-0.0416222	0.896326	0.953397		0.783529	0.0222157	0.118579		-0.213097	0.540971	0.762485		-1.48662
RSc0839		hypothetical protein			-0.846404	0.00025439	0.00100655		-0.835115	0.000315852	0.00121253		-1.2864	9.07001e-06	3.41415e-05		-0.830879	0.000345229	0.00138449		-1.5936	4.22768e-09	3.02863e-08		-0.760216	0.000984737	0.00352255		-0.518801	0.0467803	0.217141		-0.106276	0.644381	0.856216		-0.405744	0.0766224	0.232971		-0.317505	0.222108	0.460629		-0.411679	0.111814	0.306771		-1.10343
RSc0840		hypothetical protein	X	9	-0.565497	0.214484	0.324013	0	-0.901121	0.0694925	0.12958	0	0.710486	0.284158	0.36736	0	-0.643352	0.181527	0.281498	0	-2.22143	8.76111e-05	0.000262104	0	-1.18362	0.0164622	0.0407774	0	-0.046041	0.920787	0.974956	0	-0.0392773	0.934735	0.977497	0	0.825782	0.0248312	0.111769	0	1.20637	0.00385679	0.0379582	1	-0.0349239	0.937662	0.972068	0	-1.44336
RSc0841		hypothetical protein			-0.0676726	0.810736	0.874746		-0.214248	0.46042	0.586487		0.115702	0.782275	0.826831		-0.623726	0.0393621	0.0805992		-1.59608	2.21986e-06	9.16559e-06		-0.41527	0.149357	0.250622		-0.330259	0.307027	0.612958		-0.0814101	0.788254	0.920257		0.238113	0.386734	0.617619		0.823792	0.00688664	0.0565897		0.00319637	0.991592	0.997441		-1.05154
RSc0842		hypothetical protein			-0.785239	0.361314	0.486231		0.169076	0.824524	0.886579		0.860469	0.47301	0.555139		-0.925365	0.316074	0.431202		-0.755067	0.359528	0.436415		0.0750712	0.918887	0.945694		-0.68926	0.462744	0.74784		-0.442868	0.640098	0.856216		-1.24231	0.171269	0.390264		-0.750436	0.480404	0.712669		-0.977973	0.291112	0.543835		-1.34136
RSc0843	tISRso9	ISRSO9-transposase protein	X	8	-0.163709	0.712049	0.801275	0	0.831253	0.0382598	0.0786947	0	1.74121	0.00118229	0.00292604	0	-0.947397	0.0653787	0.122409	0	-0.727257	0.119272	0.170888	0	0.0740113	0.861819	0.907662	0	-0.271427	0.587864	0.825672	0	0.374608	0.415437	0.709417	0	0.748252	0.0567153	0.192457	0	1.43266	0.000636579	0.0119901	1	0.457773	0.285602	0.53834	0	0.188293
RSc0844	MRsoG1	DNA methyltransferase G1			0.0110135	0.957034	0.971977		-0.155892	0.449591	0.575731		-0.228765	0.379206	0.464223		-0.00136263	0.99473	0.998602		-0.774421	0.000876232	0.0021169		-0.276453	0.178355	0.286931		-0.122507	0.594569	0.828049		0.196729	0.343451	0.647868		0.112623	0.580329	0.769844		-0.214091	0.361226	0.60756		0.539839	0.0158261	0.0795707		-0.407342
RSc0845	MRsoG2	DNA methyltransferase G2			0.131808	0.622639	0.727052		0.302569	0.259279	0.378605		0.497613	0.183575	0.256872		-0.634624	0.0297276	0.0638888		-0.734048	0.0141162	0.0256746		-0.340825	0.216104	0.332453		0.287514	0.330673	0.635273		-0.0709938	0.808014	0.925258		-0.303678	0.268267	0.500779		0.0793982	0.798353	0.915708		0.0959515	0.741159	0.874116		-0.410851
RSc0846		hypothetical protein	X	1	4.81511	1.2644e-16	2.66053e-15	1	5.36763	9.12373e-22	3.18634e-20	1	5.88754	6.92598e-20	2.19061e-18	1	4.3195	2.55116e-12	3.95981e-11	1	3.63636	3.69095e-08	2.17606e-07	1	4.77673	2.22318e-16	5.324e-15	1	-0.21468	0.858376	0.951084	0	0.48817	0.661777	0.857508	0	-0.323313	0.765002	0.888187	0	0.123941	0.921097	0.967112	0	-0.625146	0.594937	0.792822	0	-0.468722
RSc0847		hypothetical protein	X	8	2.12406	8.45345e-07	5.58638e-06	0	1.51965	0.000758501	0.00263432	0	2.76714	2.03121e-07	1.02457e-06	0	0.994952	0.0355677	0.0741857	0	0.362445	0.470328	0.543993	0	1.20227	0.0079965	0.0221323	0	-0.822634	0.188093	0.477474	0	0.760058	0.135726	0.403169	0	0.247029	0.614913	0.79545	0	0.35122	0.5389	0.755331	0	1.10263	0.0239658	0.108385	0	0.297732
RSc0848		hypothetical protein	X	9	2.64511	0.000199033	0.000806832	0	2.4216	0.00122591	0.00400332	0	2.3068	0.0551971	0.0898628	0	1.35782	0.125725	0.209362	0	0.464474	0.628051	0.690268	0	1.67859	0.0377943	0.0817494	0	0.364322	0.742917	0.907879	0	0.516213	0.640937	0.856216	0	-0.308093	0.772676	0.890202	0	0.751976	0.503942	0.731668	0	0.332617	0.74958	0.880441	0	-0.538405
RSc0849		hypothetical protein	X	9	1.44341	0.00425003	0.0121164	0	0.933769	0.0858974	0.154665	0	2.23737	0.000852618	0.0021722	0	0.587579	0.301548	0.416502	0	-0.195246	0.744674	0.791412	0	1.68513	0.000595248	0.00226437	0	0.295664	0.640334	0.853737	0	0.876863	0.134934	0.402065	0	-0.265046	0.661712	0.830607	0	1.38371	0.0162079	0.0964636	0	1.45378	0.00585288	0.0382702	1	0.645381
RSc0850		hypothetical protein	X	1	3.93299	5.54518e-37	7.15044e-35	1	3.87637	1.26911e-35	1.5196e-33	1	4.03183	5.65236e-28	4.58479e-26	1	3.50808	1.21501e-28	1.00169e-26	1	2.71666	7.55271e-16	1.79163e-14	1	3.83099	4.24109e-35	4.96011e-33	1	-0.759345	0.143872	0.4118	0	-0.365753	0.459983	0.747658	0	-0.0333185	0.935873	0.968487	0	-0.0868083	0.862278	0.945572	0	0.661117	0.104437	0.293908	0	-0.0935331
RSc0851		hypothetical protein	X	1	3.76609	2.35429e-14	3.95978e-13	1	3.85606	6.50603e-15	1.24406e-13	1	4.54856	1.19118e-13	1.66864e-12	1	3.18807	4.48958e-09	4.30059e-08	1	2.33449	7.28456e-05	0.000221622	0	3.59402	7.40309e-13	1.21667e-11	1	0.330321	0.710251	0.893264	0	0.18972	0.838984	0.940118	0	-0.0953401	0.909524	0.958175	0	-0.586141	0.596733	0.793068	0	-0.142509	0.871379	0.947086	0	0.52899
RSc0852		putative bacteriophage-related protein	X	5	-1.38002	0.00825788	0.0216409	0	-0.451223	0.341542	0.468142	0	-0.644686	0.455127	0.538169	0	-0.020471	0.96421	0.983373	0	0.162703	0.708091	0.759264	0	-1.23742	0.0145124	0.0367673	0	-0.0829827	0.863765	0.953859	0	-0.736308	0.175734	0.458038	0	0.241678	0.564579	0.757285	0	-0.252149	0.64414	0.823641	0	-0.196648	0.68219	0.843761	0	-0.418185
RSc0853		bacteriophage-like protein			0.0824044	0.668183	0.764572		0.185548	0.337255	0.46315		0.150344	0.590939	0.663999		-0.252915	0.20846	0.311915		-0.484634	0.0213145	0.037103		-0.0800405	0.678707	0.781057		-0.0608016	0.779582	0.925634		0.16922	0.405074	0.703424		-0.19876	0.30715	0.54009		0.00447588	0.984013	0.993246		-0.122378	0.562812	0.776085		-0.340913
RSc0854		hypothetical conserved protein			1.25427	0.0935583	0.167142		1.02126	0.199121	0.306629		1.72955	0.124196	0.183431		1.50238	0.0435343	0.087596		0.258536	0.752458	0.79714		1.64178	0.0181209	0.0440881		0.0276673	0.980875	0.993119		0.481898	0.616808	0.848217		0.577011	0.480347	0.693597		0.161887	0.874282	0.952093		-0.623443	0.538769	0.760873		-0.366646
RSc0855		bacteriophage protein			1.38132	0.0952294	0.169285		1.26207	0.145425	0.238612		1.66534	0.211299	0.285421		0.671299	0.484625	0.599018		0.702284	0.424576	0.499344		1.859	0.0143259	0.0363496		0.293918	0.786019	0.928512		0.471046	0.664995	0.858603		-0.332513	0.753276	0.887741		1.00937	0.32571	0.573127		-0.671523	0.56111	0.774975		0.0949557
RSc0856		hypothetical protein			-0.722685	0.361533	0.486397		-0.527444	0.507732	0.629609		1.09382	0.289397	0.37296		-1.16943	0.189595	0.291488		-2.25381	0.0160503	0.0288069		-1.10164	0.183274	0.293513		-0.894472	0.32524	0.629297		-0.298412	0.726772	0.891463		-0.81417	0.302892	0.534757		-0.165319	0.847743	0.939472		-1.32595	0.136671	0.346082		-1.51268
RSc0857		bacteriophage-like protein			-0.0612468	0.855844	0.900419		0.129945	0.699639	0.791795		0.215142	0.66979	0.734386		-0.718495	0.0528937	0.102664		-0.416943	0.24416	0.31565		-0.0291824	0.930294	0.952922		0.240378	0.511427	0.780898		-0.0823644	0.823041	0.932463		-0.377677	0.271755	0.505046		0.176426	0.644847	0.823917		-0.393344	0.291587	0.544062		-0.449455
RSc0858		bacteriophage-like protein	X	8	1.2929	0.00930634	0.0239027	0	1.54054	0.00175286	0.00547525	0	0.302481	0.754761	0.806222	0	1.11536	0.0323479	0.0684382	0	0.851866	0.105555	0.154171	0	0.946019	0.064729	0.127257	0	0.242004	0.700381	0.887792	0	0.429726	0.485837	0.765207	0	0.197992	0.724198	0.873588	0	-0.0990429	0.888888	0.95722	0	0.141261	0.814806	0.920717	0	-0.365556
RSc0859		bacteriophage-like protein			1.07763	0.214614	0.324101		-0.0707261	0.947408	0.971359		1.61621	0.224122	0.299843		0.927494	0.314993	0.430229		1.00196	0.234398	0.304911		1.1449	0.177178	0.285359		-0.173213	0.882195	0.961753		0.479484	0.659481	0.856763		-0.335497	0.751129	0.887741		0.0604347	0.95931	0.98236		-0.692531	0.549405	0.768983		-0.48533
RSc0860		bacteriophage-like protein			-0.0178812	0.965098	0.976359		-0.225963	0.595846	0.709157		0.565918	0.341254	0.425531		-0.583469	0.189414	0.291392		-0.752588	0.0971202	0.143321		-0.203018	0.623662	0.734863		-0.583228	0.227949	0.530721		-0.941749	0.0598026	0.251882		-0.644034	0.135059	0.335737		0.0918412	0.847055	0.93935		-0.437306	0.342467	0.593475		-0.885813
RSc0861		hypothetical protein			1.09718	0.0601047	0.116167		0.989945	0.1034	0.180555		1.63656	0.0633579	0.101023		-0.01244	0.986207	0.996711		-0.183751	0.786351	0.825931		0.222217	0.734663	0.825637		-0.345419	0.668469	0.867833		0.503574	0.485001	0.764924		0.424701	0.50377	0.709652		-0.310161	0.71901	0.872263		0.713573	0.261181	0.512708		-0.293385
RSc0862		signal peptide protein			-0.916273	0.334845	0.458486		-0.0488639	0.954693	0.976355		1.07332	0.38486	0.47025		0.644727	0.405003	0.521845		0.646173	0.369507	0.445623		0.478863	0.525769	0.651752		-0.43299	0.657739	0.862835		-0.20144	0.837707	0.939569		-0.0871586	0.915696	0.960583		0.00528612	0.995524	0.997706		-0.0881387	0.919022	0.964472		-1.08843
RSc0863		probable bacteriophage protein	X	1	3.63094	2.20569e-10	2.43254e-09	1	3.47514	3.88976e-09	3.73313e-08	1	3.76715	2.63797e-06	1.08919e-05	1	2.83169	1.13184e-05	6.3315e-05	1	2.38962	0.000316952	0.000838922	0	2.81216	7.32673e-06	4.20618e-05	1	0.644873	0.493394	0.76594	0	1.46836	0.0813097	0.299565	0	0.425342	0.623361	0.802214	0	1.84222	0.0263762	0.130804	0	1.18223	0.147134	0.362536	0	0.3434
RSc0864		hypothetical protein			0.9058	0.0885966	0.159926		0.673568	0.234668	0.350087		0.555867	0.567979	0.644461		-0.335347	0.617571	0.71976		0.130155	0.819153	0.855027		0.538443	0.332173	0.461847		-0.00981847	0.988698	0.995128		0.856566	0.15578	0.432827		-0.0036118	0.995367	0.998772		0.972748	0.110891	0.307087		0.684995	0.222075	0.466312		-0.370116
RSc0865		hypothetical protein			-0.239178	0.799554	0.866772		-0.426441	0.671145	0.767786		1.3802	0.281059	0.363727		-0.381037	0.705162	0.793879		-0.89061	0.368859	0.445163		-0.315006	0.737546	0.828334		-0.664219	0.551958	0.803415		0.491868	0.608818	0.843921		-0.325679	0.728896	0.876615		0.312418	0.763991	0.8979		0.218993	0.80873	0.917047		0.117149
RSc0866		hypothetical protein			0.484828	0.276104	0.39458		1.49714	0.000179327	0.00072553		0.608297	0.401081	0.487443		0.638885	0.155761	0.24811		-0.0764289	0.870073	0.898111		1.08562	0.00784063	0.0218089		-0.673846	0.257242	0.561976		-1.12138	0.0835731	0.304016		-0.537528	0.286774	0.519476		0.453575	0.383027	0.629081		0.0522189	0.914515	0.962829		-0.728146
RSc0867		putative HNS-like transcription regulator protein	X	5	-0.628132	0.0180852	0.0422633	0	-0.671564	0.0118298	0.0293499	0	0.26744	0.381999	0.467187	0	-0.374887	0.157995	0.250807	0	-1.04653	0.000596598	0.00149491	0	-0.457602	0.0839877	0.157779	0	-1.14102	0.000227594	0.00566618	-1	-1.38115	6.04195e-07	5.8305e-05	-1	-1.25394	3.44547e-06	0.000199164	-1	-0.671553	0.0275704	0.133833	0	0.664052	0.0224667	0.103656	0	-0.781853
RSc0868	ripP2	T3E	X	4	0.122952	0.730633	0.813707	0	0.604537	0.0914686	0.162946	0	0.24798	0.540822	0.619119	0	-0.147856	0.679286	0.773058	0	-0.443539	0.273762	0.347754	0	0.363412	0.309253	0.437847	0	-0.375734	0.353465	0.658848	0	-1.0101	0.00558414	0.0530862	0	-1.89496	3.42567e-07	3.82837e-05	-1	-1.04278	0.0124304	0.0816643	0	0.202932	0.61119	0.801898	0	-0.734488
RSc0869	MRsoG3	putative cytosine-specific DNA methyltransferase protein G3			-0.377565	0.282797	0.402088		0.0454499	0.893909	0.931119		0.78302	0.105748	0.158606		-0.808902	0.0376945	0.0777547		-1.1682	0.00207863	0.00461317		0.020686	0.949966	0.966885		0.409943	0.248365	0.551691		-0.422865	0.291889	0.595019		-0.211589	0.532968	0.733082		-0.955046	0.0362568	0.15625		-1.01031	0.0111051	0.0619151		-2.11387
RSc0870		putative cytosine-specific methyltransferase protein	X	9	0.311382	0.23155	0.342587	0	0.224039	0.395905	0.52189	0	-0.351382	0.372646	0.457417	0	-0.49847	0.0726828	0.133256	0	-0.930717	0.0018628	0.00417283	0	-0.0403631	0.87827	0.919788	0	0.254883	0.3804	0.681278	0	0.0986079	0.720922	0.888577	0	-0.000326759	0.999015	0.999214	0	0.339131	0.252064	0.492666	0	-0.153598	0.598513	0.793974	0	-0.722179
RSc0871		putative plasmid stability-like protein	X	9	-0.180975	0.440528	0.563576	0	0.0433695	0.853274	0.905108	0	0.331689	0.231003	0.307511	0	-1.17377	1.43279e-06	9.59455e-06	0	-1.33636	1.0953e-06	4.80653e-06	0	-0.445589	0.0586007	0.117411	0	0.178201	0.494934	0.766562	0	0.0978223	0.679642	0.865769	0	0.00999961	0.965862	0.98088	0	0.842417	0.00110324	0.0167632	1	-0.0305121	0.9071	0.960799	0	-0.127025
RSc0872		hypothetical protein	X	7	1.57556	7.47064e-12	9.60866e-11	0	1.55649	1.3727e-11	1.82145e-10	0	2.10716	2.03839e-16	4.1841e-15	0	0.961393	2.64775e-05	0.000137273	0	0.614838	0.0140475	0.0255867	0	1.44686	2.92698e-10	3.50471e-09	0	0.663376	0.00848606	0.074091	0	1.00813	1.17587e-05	0.000597316	1	0.4026	0.0771941	0.234002	0	1.04833	3.0794e-05	0.00170179	1	0.968787	0.000106034	0.00150774	0	1.08864
RSc0873		putative bacteriophage-related transmembrane protein			0.599341	0.00294697	0.00876942		0.715965	0.000401877	0.00150375		0.812893	0.00188377	0.0044792		0.211696	0.307658	0.422966		-0.0890117	0.68924	0.744137		0.457897	0.0233576	0.0543821		0.361015	0.110421	0.356882		0.14848	0.489253	0.767298		0.165574	0.417156	0.642339		0.430023	0.0612536	0.21318		0.51406	0.0195359	0.0933013		-0.0575995
RSc0874		hypothetical protein	X	1	3.25565	8.10614e-09	7.31881e-08	1	3.1684	5.40604e-08	4.33604e-07	1	3.59057	7.68681e-06	2.93746e-05	1	2.36745	0.000351163	0.00140381	0	1.13213	0.130931	0.185532	0	2.68689	1.01533e-05	5.66084e-05	1	-0.616603	0.584332	0.824356	0	0.0994848	0.923638	0.976857	0	-0.707018	0.480925	0.693597	0	-0.272148	0.812864	0.92539	0	-1.01843	0.35253	0.603221	0	-0.824157
RSc0875		putative transmembrane protein	X	5	0.730334	0.0142211	0.034483	0	0.497024	0.101152	0.177246	0	0.996593	0.00907537	0.0183514	0	-0.155632	0.623039	0.725293	0	-0.331071	0.323007	0.399446	0	0.462112	0.123031	0.214834	0	0.121911	0.720314	0.896712	0	0.00297934	0.992715	0.998414	0	0.25394	0.400808	0.628128	0	-0.431006	0.242941	0.481639	0	-1.66395	1.54275e-05	0.000286291	-1	-1.41393
RSc0876		hypothetical protein			1.687	0.000390219	0.00147772		1.31736	0.00989017	0.0251964		0.949847	0.290221	0.373757		1.87678	8.19403e-05	0.000377015		1.10301	0.0305627	0.0514907		1.22381	0.014579	0.0368988		-0.532788	0.463813	0.74784		-0.326767	0.652138	0.856216		-0.476423	0.453186	0.674352		0.622273	0.341999	0.58982		0.716227	0.206541	0.446559		-0.237082
RSc0877		hypothetical protein			1.66292	0.00265327	0.00799478		0.705816	0.285632	0.407386		1.61839	0.0907318	0.138943		1.42999	0.0161864	0.0382524		0.771379	0.215927	0.284639		0.749376	0.234986	0.354028		0.115982	0.882196	0.961753		-0.629332	0.494991	0.77164		0.166304	0.809382	0.910193		0.0285896	0.975571	0.991456		-1.15048	0.198963	0.437368		-0.195689
RSc0878		hypothetical protein			-0.799315	0.265867	0.383108		-0.868868	0.247873	0.365371		0.19884	0.858572	0.889709		-0.800323	0.288427	0.402693		-2.01046	0.0146784	0.0266297		-1.13239	0.128672	0.222767		-0.771301	0.341275	0.645701		0.520634	0.432594	0.723725		-0.199277	0.756172	0.887741		-1.35957	0.163331	0.385506		-0.922096	0.224067	0.468283		-1.07326
RSc0879		hypothetical protein			1.80966	1.07469e-06	6.98268e-06		1.87428	5.21294e-07	3.52364e-06		0.730306	0.26689	0.348259		1.47924	0.000143443	0.000626193		1.16507	0.00363915	0.00761284		1.81948	8.02295e-07	5.58055e-06		0.290157	0.543841	0.799479		-0.176246	0.730897	0.89434		-0.341032	0.457762	0.678681		-0.563479	0.32933	0.576954		0.177567	0.700507	0.851521		0.145208
RSc0880		hypothetical protein			1.10134	0.203946	0.311557		0.885744	0.3367	0.462909		2.7411	0.0121191	0.0237332		0.712299	0.457692	0.574715		-0.0640779	0.9478	0.960404		-0.289942	0.783406	0.85498		-0.197142	0.866994	0.956525		0.515563	0.635604	0.85505		-0.304451	0.772842	0.890202		0.21906	0.856801	0.943269		0.653222	0.498082	0.728858		0.00889995
RSc0881		hypothetical protein			-0.881413	0.353386	0.477554		-0.321017	0.722155	0.808093		1.22176	0.325367	0.408863		-0.634255	0.509228	0.621278		-0.989918	0.29482	0.370477		-0.0344759	0.967454	0.978969		-0.403631	0.679178	0.874163		0.242669	0.790722	0.921308		-0.963934	0.308126	0.540672		-0.338641	0.762512	0.89679		-1.09055	0.297444	0.54833		-0.656137
RSc0882		putative transmembrane protein			-0.220845	0.780008	0.854052		-0.0270014	0.972832	0.983442		1.51657	0.156539	0.223647		-0.515853	0.552615	0.661307		0.154484	0.832027	0.866486		0.407481	0.564636	0.684843		-0.672316	0.475005	0.7562		-0.0214894	0.98064	0.995322		-0.849198	0.322533	0.555295		0.607676	0.475508	0.7092		-0.19379	0.815262	0.920717		-0.186302
RSc0883		putative lysozyme (endolysin) protein	X	8	2.64966	1.18568e-09	1.19018e-08	0	2.17318	2.67895e-06	1.61347e-05	0	1.6361	0.0254433	0.0453256	0	1.37264	0.0071118	0.019239	0	1.40001	0.00457457	0.00934045	0	1.6046	0.000834851	0.0030292	0	1.29486	0.019126	0.125403	0	0.832108	0.158701	0.437079	0	0.343768	0.537691	0.737148	0	1.1124	0.0579707	0.205886	0	0.878799	0.106446	0.296708	0	0.797142
RSc0884		hypothetical protein	X	9	-0.13181	0.623276	0.72759	0	-0.335951	0.221629	0.334305	0	0.383265	0.284812	0.367921	0	-0.881643	0.00220906	0.00693468	0	-1.09726	0.000312002	0.000827998	0	-0.17352	0.517005	0.643379	0	0.687528	0.0163541	0.113285	0	0.470418	0.083189	0.303453	0	-0.10599	0.69071	0.851785	0	0.286446	0.337529	0.586129	0	0.0209852	0.942375	0.974343	0	0.311781
RSc0885		hypothetical protein	X	8	1.49042	0.00439467	0.0124863	0	1.85757	0.000306479	0.00118378	0	3.55643	9.89107e-10	7.41314e-09	1	1.09138	0.0492737	0.0969853	0	1.66577	0.00161306	0.00367327	0	1.41083	0.00711683	0.0200283	0	0.793057	0.202494	0.500266	0	-0.133793	0.847569	0.943641	0	0.200745	0.734275	0.880805	0	0.552592	0.405126	0.64864	0	0.972713	0.091001	0.270367	0	0.644268
RSc0886		hypothetical protein			-0.315259	0.341699	0.464685		-0.0396489	0.904664	0.939296		1.59042	2.28727e-05	7.95482e-05		-1.13087	0.00107276	0.00369768		0.00175663	0.996032	0.997024		-0.364926	0.270993	0.395366		0.0534616	0.884737	0.963269		-0.8992	0.0102516	0.0793671		-0.461378	0.164976	0.381104		0.135806	0.714283	0.869554		-0.342653	0.356113	0.60503		1.02678
RSc0887		hemagglutinin-related protein	X	5	-0.99806	0.000207687	0.000837576	0	-0.556897	0.0371628	0.0767523	0	2.04424	5.84612e-12	6.20256e-11	0	-1.03218	0.000129644	0.000574431	0	-1.35301	1.49473e-05	5.28251e-05	0	-0.876683	0.0010972	0.00387486	0	-0.237389	0.429304	0.723022	0	-1.05372	9.83861e-05	0.00284359	-1	-0.761797	0.00444091	0.0340447	0	0.177661	0.550658	0.76275	0	-0.339575	0.259465	0.51107	0	-1.07237
RSc0888		activation/secretion protein			0.58242	0.0383099	0.0798097		0.922599	0.000923447	0.00312939		1.56891	1.14059e-05	4.2053e-05		0.181205	0.540364	0.650117		0.836595	0.00385235	0.00801551		0.365514	0.197996	0.311531		-0.021937	0.946957	0.98147		-0.547377	0.108654	0.352986		-0.722088	0.0206085	0.0984235		-0.043735	0.898976	0.961265		-0.104729	0.742235	0.874783		0.686763
RSc0889		hypothetical protein			0.944545	0.000951199	0.00324311		1.17689	3.98479e-05	0.000188874		2.77261	7.68508e-18	1.88528e-16		0.511556	0.0779009	0.141066		-0.109371	0.731798	0.780368		0.549788	0.0552202	0.111617		0.173144	0.591888	0.826787		-0.24736	0.417575	0.711201		-0.185055	0.526218	0.72822		0.0967695	0.769556	0.900441		-0.40447	0.217705	0.460463		-0.298274
RSc0890		putative bacteriophage related protein	X	5	-0.408471	0.23095	0.342106	0	-0.421407	0.226995	0.340866	0	0.398675	0.403718	0.489937	0	-1.63101	5.80937e-05	0.000278506	0	-1.16032	0.00201556	0.00447913	0	-0.630131	0.0682217	0.132928	0	0.231214	0.520261	0.786884	0	-0.732761	0.0610771	0.255003	0	-1.06889	0.00308852	0.0264603	-1	0.150708	0.688955	0.851919	0	-0.97228	0.0120703	0.0655523	0	-0.723852
RSc0891		putative site-specific integrase/recombinase protein			0.101398	0.647031	0.746483		0.219357	0.322924	0.447872		0.232696	0.396217	0.48223		-0.584963	0.0101529	0.0260105		-1.09914	1.82274e-05	6.31743e-05		-0.322664	0.148205	0.249171		0.225312	0.361715	0.665592		-0.0246294	0.913595	0.972169		-0.217968	0.327302	0.560055		0.49511	0.0449286	0.177074		-0.1856	0.455493	0.694591		-0.661566
RSc0892		putative phage-related protein			-0.331413	0.269419	0.386785		-0.21741	0.470915	0.596679		0.186787	0.639994	0.707992		-1.05714	0.00102686	0.00356635		-1.6142	4.61197e-06	1.78549e-05		-0.843947	0.0061569	0.017673		-0.0376942	0.909401	0.970375		0.201115	0.509926	0.780692		-0.18609	0.530157	0.731408		0.687333	0.0340809	0.151809		-0.464963	0.162977	0.387779		-1.24015
RSc0893		transposase			-0.314993	0.194795	0.30059		-0.0756183	0.755414	0.832378		0.172007	0.547926	0.62596		-0.0114155	0.962476	0.982401		0.101488	0.704626	0.756525		0.00440804	0.985473	0.990396		0.163546	0.545007	0.799503		0.157905	0.517824	0.787939		-0.655072	0.00736848	0.0485663		0.0866348	0.749909	0.889666		-0.416861	0.127472	0.332502		-0.0238453
RSc0894		signal peptide protein	X	4	1.66389	5.83699e-07	3.97754e-06	0	2.21696	3.33078e-11	4.24063e-10	0	3.22981	5.05488e-18	1.28389e-16	0	1.33364	7.18202e-05	0.000335985	0	1.01492	0.00477991	0.00972024	0	1.55435	3.0424e-06	1.90065e-05	0	-0.710776	0.083743	0.305177	0	-0.815563	0.0371606	0.185582	0	-1.3893	0.000244228	0.00432866	-1	-0.853052	0.0479395	0.18531	0	0.20871	0.579035	0.784473	0	-0.225544
RSc0895	ripAH	T3E	X	9	0.527464	0.0170024	0.0400679	0	0.794088	0.000334791	0.00127938	0	1.86118	9.63781e-14	1.38482e-12	0	-0.258186	0.252374	0.363959	0	-0.584996	0.0197946	0.034758	0	0.0968765	0.662426	0.766001	0	0.726818	0.00289564	0.0353451	0	0.223592	0.322697	0.62544	0	-0.324089	0.147838	0.355672	0	0.314636	0.206763	0.442474	0	-0.10653	0.668664	0.839209	0	-0.542516
RSc0896		putative transmembrane protein			-1.11613	3.56151e-13	5.31478e-12		-1.11772	3.72422e-13	5.78058e-12		-1.8545	2.81237e-21	1.08796e-19		-1.04446	1.05096e-11	1.48047e-10		-0.995598	1.11193e-08	7.34808e-08		-1.17571	1.98226e-14	3.84896e-13		-0.167769	0.323817	0.628028		-0.702823	4.49027e-06	0.000293267		-0.27743	0.0660013	0.211145		-0.329805	0.0544593	0.199799		-0.538579	0.00170884	0.0143708		-0.27875
RSc0897		hydrolase protein	X	5	-0.993949	0.00011417	0.000493691	0	-0.94839	0.000266667	0.00104445	0	-2.34736	1.91683e-07	9.73712e-07	0	-0.890524	0.000614864	0.00226864	0	-0.157031	0.558004	0.626385	0	-0.938703	0.000238577	0.000994861	0	-0.144093	0.603725	0.832502	0	-0.208129	0.418798	0.711261	0	0.0883378	0.716949	0.870062	0	-0.85337	0.00414387	0.0394688	0	-0.758187	0.0070356	0.0440382	0	0.0556766
RSc0898	ubiG	3-demethylubiquinone-9 3-methyltransferase			-0.12471	0.507306	0.624845		0.104909	0.577034	0.69382		0.710422	0.00123855	0.00304878		-0.385891	0.0425169	0.085905		-0.182099	0.38408	0.459453		-0.235791	0.210401	0.326274		-0.211177	0.320575	0.625116		-0.311416	0.105791	0.347274		-0.0571408	0.760615	0.887741		0.0791289	0.708347	0.865471		-0.300659	0.154803	0.376088		0.475129
RSc0899		outer membrane lipoprotein transmembrane			-0.440534	0.0779248	0.144256		-0.595457	0.0173939	0.0405024		-1.72867	8.12909e-09	5.20779e-08		-1.23984	9.88895e-07	6.88802e-06		-1.87725	4.08776e-10	3.64492e-09		-1.29782	3.09112e-07	2.31328e-06		-0.0155499	0.955761	0.983793		0.291207	0.243387	0.543275		0.0911046	0.714933	0.869193		0.179399	0.520439	0.742746		-0.080285	0.774956	0.896333		-1.02867
RSc0900		signal peptide protein			-0.865581	4.13757e-05	0.000197418		-0.666434	0.00154777	0.00490161		0.128499	0.585631	0.659457		-1.2823	1.78953e-09	1.82177e-08		-0.925648	0.00013009	0.000376424		-0.399297	0.0572052	0.115025		-0.465137	0.0508369	0.228471		-0.339368	0.106054	0.347455		-0.492112	0.0191223	0.0935466		0.22696	0.33251	0.580622		-0.682797	0.0044293	0.0305555		0.240285
RSc0901	gyrA	DNA gyrase subunit A			-0.588262	0.0154856	0.0369963		-0.192099	0.427659	0.554018		-0.245342	0.376475	0.461249		-0.507116	0.0370114	0.0767232		0.448456	0.0955525	0.141333		-0.524297	0.0307841	0.0686837		0.0380381	0.888588	0.965164		-0.0407452	0.866518	0.954593		0.107895	0.655477	0.825871		0.587465	0.0290034	0.137343		-0.43768	0.111248	0.306054		1.42748
RSc0902		signal peptide protein	X	5	-0.735647	0.00801565	0.021083	0	-0.229181	0.405984	0.531853	0	0.103115	0.745603	0.800349	0	-0.843595	0.00248302	0.00769859	0	-0.969859	0.00227103	0.00500044	0	-0.897529	0.00125272	0.00434779	0	-0.655787	0.0379956	0.189563	0	-0.294695	0.288074	0.591471	0	-0.891194	0.00136634	0.014873	0	-0.143679	0.643582	0.823556	0	-0.506315	0.106059	0.296151	0	-0.245768
RSc0903	serC	PHOSPHOSERINE AMINOTRANSFERASE (PSAT)			-0.0428116	0.881317	0.918578		0.41164	0.150951	0.245438		0.0667333	0.842943	0.876766		-0.0854495	0.766636	0.844189		1.18218	0.000168641	0.000473798		-0.0728683	0.799375	0.864901		0.127979	0.689886	0.879451		-0.144108	0.619185	0.849005		0.0205078	0.942924	0.972226		0.599242	0.0598225	0.209067		-0.0408139	0.898834	0.957059		2.12752
RSc0904	pheA	bifunctional chorismate mutase/prephenate dehydratase			-0.228583	0.36336	0.488202		0.0624292	0.803737	0.871119		-1.50233	4.19448e-06	1.66619e-05		0.1139	0.650324	0.750454		1.04212	0.000152399	0.000433247		0.213622	0.39369	0.526705		0.212572	0.448308	0.734856		-0.202374	0.425203	0.717565		-0.0713083	0.776171	0.892043		-0.00821077	0.976835	0.991823		-0.253585	0.369533	0.616584		1.55278
RSc0905	hisC2	histidinol-phosphate aminotransferase	X	9	-0.314453	0.294406	0.414957	0	-0.315971	0.29396	0.416899	0	-1.1222	0.00442626	0.00964457	0	0.434484	0.14588	0.235365	0	1.50154	3.66166e-06	1.44768e-05	0	0.317225	0.286747	0.413551	0	0.964367	0.00324823	0.0378133	1	0.185672	0.538001	0.801531	0	0.658364	0.0265882	0.116881	0	0.188625	0.572935	0.77707	0	0.473667	0.149234	0.366274	0	2.41329
RSc0906	tyrA	putative prephenate dehydrogenase oxidoreductase protein	X	7	-0.62426	0.140109	0.230113	0	-0.468737	0.267802	0.388232	0	-1.85386	0.00213866	0.00502586	0	0.561143	0.180013	0.279668	0	1.95022	1.73416e-05	6.0479e-05	0	-0.151969	0.716555	0.811247	0	0.241166	0.604316	0.83286	0	0.324678	0.440813	0.733327	0	1.08876	0.00880708	0.05468	0	-0.180545	0.704098	0.863425	0	0.0425883	0.92687	0.968194	0	1.39438
RSc0907	aroA	3-phosphoshikimate 1-carboxyvinyltransferase	X	6	-0.755697	0.0775395	0.143627	0	-0.587485	0.169222	0.269412	0	-2.30479	8.4169e-05	0.000265217	0	0.38339	0.368202	0.485497	0	2.00454	1.78672e-05	6.20969e-05	0	0.0223287	0.958106	0.971826	0	0.51233	0.276107	0.581368	0	0.206999	0.626896	0.850596	0	0.265912	0.529242	0.731198	0	-0.0326969	0.945419	0.975712	0	-0.0298027	0.94997	0.977765	0	2.48876
RSc0908	cmk	cytidylate kinase protein	X	9	-0.370659	0.158673	0.25486	0	0.0418049	0.873448	0.917552	0	-0.337714	0.265857	0.347091	0	-0.512138	0.0521511	0.101457	0	0.232219	0.427399	0.502077	0	-0.308894	0.240006	0.360187	0	0.890947	0.00215538	0.0290601	0	0.433913	0.0990563	0.333436	0	0.63199	0.0162171	0.0829661	0	1.00412	0.00054246	0.0106982	1	0.177818	0.54388	0.764681	0	1.81258
RSc0909	rpsA	30S ribosomal protein S1	X	9	-1.00051	0.00268327	0.00807069	0	-0.368976	0.26411	0.38432	0	0.464809	0.206806	0.280786	0	-0.471213	0.154882	0.247113	0	0.653961	0.0741798	0.112602	0	0.0967103	0.76937	0.845895	0	0.613724	0.0944137	0.327227	0	0.232779	0.480956	0.763793	0	0.373133	0.258594	0.491027	0	1.04653	0.00419368	0.0397175	1	-0.155987	0.674803	0.841637	0	1.88965
RSc0910	ihfB	integration host factor subunit beta	X	9	-0.980146	0.000325429	0.00125698	0	-0.720823	0.00792636	0.0207074	0	-1.92431	5.23817e-09	3.48449e-08	0	-0.0567281	0.8337	0.897982	0	0.399202	0.184286	0.248266	0	0.403085	0.136075	0.233556	0	1.06062	0.000392578	0.00854836	1	0.285457	0.29089	0.594428	0	0.146779	0.586578	0.773946	0	-0.0291701	0.923418	0.968886	0	-0.0200007	0.947411	0.977223	0	1.32538
RSc0911		hypothetical protein			0.0446361	0.891433	0.925861		0.437541	0.170865	0.271752		-0.168693	0.761882	0.811931		0.113244	0.735111	0.818979		0.487771	0.123755	0.176757		0.219659	0.48945	0.618919		0.31501	0.37442	0.676592		0.482826	0.156993	0.434277		0.449538	0.146983	0.354691		0.237265	0.525358	0.745597		0.648	0.0456019	0.169522		0.281594
RSc0912		hypothetical protein			-0.491783	0.0204804	0.0471378		-0.101077	0.632185	0.738161		-0.963999	0.000471909	0.00126236		-0.183061	0.387355	0.505012		0.70276	0.00224653	0.00495083		-0.500723	0.0181508	0.0441377		0.201186	0.39064	0.690034		-0.281928	0.189491	0.479351		-0.154919	0.461496	0.68203		-0.243478	0.310624	0.555719		0.0146602	0.950157	0.977765		0.876428
RSc0913	ugd	UDP-glucose 6-dehydrogenase			-0.836278	5.48437e-07	3.74741e-06		-0.586792	0.000422147	0.00157141		-0.534031	0.00727845	0.0151004		-0.743415	8.77202e-06	4.99033e-05		-0.233776	0.206696	0.273834		-0.789957	2.13191e-06	1.3763e-05		0.101227	0.583225	0.824001		-0.622946	0.000209293	0.00504835		-0.593736	0.000344476	0.00553472		-0.118536	0.524884	0.745597		-0.377307	0.0431093	0.164272		0.771298
RSc0914	rfaE	ADP-heptose synthase protein			-1.14932	1.09288e-08	9.72761e-08		-0.861158	1.65175e-05	8.51964e-05		-1.69613	2.77312e-10	2.31277e-09		-0.711461	0.000356233	0.00142069		-0.316257	0.149575	0.207679		-0.8566	1.67513e-05	8.8583e-05		0.0476655	0.827918	0.946246		-0.236567	0.234262	0.534529		0.064733	0.740018	0.885241		-0.0961581	0.6642	0.837368		-0.48606	0.0285231	0.122391		0.179394
RSc0915	rfaD	ADP-L-glycero-D-manno-heptose-6-epimeraseprotein			-0.607418	0.00120932	0.00400902		-0.383014	0.0408641	0.082932		0.13354	0.539464	0.617781		-0.88694	2.94746e-06	1.85749e-05		-0.536861	0.0109138	0.0205026		-0.768053	4.46515e-05	0.00021654		0.126273	0.544167	0.799479		-0.521665	0.00590347	0.0554698		-0.550086	0.00329985	0.0275308		0.132859	0.524592	0.745597		-0.340742	0.105076	0.294552		0.434443
RSc0916		putative ComEA-related signal peptide protein	X	5	-0.704752	0.000529764	0.00193477	0	-0.907123	1.57443e-05	8.17955e-05	0	-0.748799	0.0155697	0.0294029	0	-0.852285	5.06043e-05	0.000245173	0	-0.876279	6.2838e-05	0.000194374	0	-0.692386	0.000607197	0.00230053	0	-0.653673	0.00431036	0.0477463	0	-1.25665	6.34859e-08	8.18643e-06	-1	-0.816977	6.00668e-05	0.00162406	0	-0.460202	0.0482718	0.186022	0	-0.282435	0.190872	0.426894	0	-0.117213
RSc0917	cysK	cysteine synthase A			-0.265157	0.125185	0.210836		-0.170898	0.32361	0.448576		-0.42823	0.043151	0.0723354		-0.660944	0.000163291	0.000707313		-0.699883	0.000361991	0.000948035		-0.367295	0.0338429	0.0743357		-0.144482	0.457458	0.743032		-0.354237	0.0438873	0.20685		-0.533488	0.00212184	0.0199081		0.0106213	0.956432	0.980811		-0.0362903	0.850704	0.937834		-0.0622218
RSc0918	mltB	putative membrane-bound lytic murein transglycosylase B protein			-0.0306826	0.888643	0.923979		-0.050183	0.820241	0.883485		-0.790045	0.0116	0.0228501		0.0992701	0.652018	0.752237		0.363296	0.12443	0.17742		-0.244052	0.267488	0.391273		-0.0275379	0.910988	0.97108		0.109849	0.624729	0.849814		0.398511	0.0654298	0.210428		0.116534	0.637356	0.8206		0.0934035	0.698662	0.851059		0.329163
RSc0919		Probable Histone deacetylase			-0.0416842	0.82016	0.881887		0.0560021	0.760286	0.835229		-0.0812666	0.709417	0.767238		-0.617333	0.000896206	0.00316726		-0.899449	1.95433e-05	6.75022e-05		-0.492247	0.00761519	0.0212524		-0.0155726	0.93971	0.978997		-0.239902	0.196753	0.487904		-0.16258	0.375427	0.608255		0.30553	0.135701	0.34712		0.25253	0.215014	0.457405		-0.32117
RSc0920		ABC transporter ATP-binding protein			-0.0299152	0.926859	0.950757		0.034133	0.917026	0.949305		-0.53615	0.238871	0.31646		-0.215262	0.516158	0.626843		1.14849	0.000903374	0.0021758		-0.28057	0.39215	0.525339		0.212548	0.556105	0.807266		-0.29923	0.381946	0.681265		0.238043	0.460705	0.681237		0.0348217	0.925125	0.969463		-0.137835	0.703398	0.852999		2.09634
RSc0921		transmembrane ABC transporter protein			0.0895662	0.821515	0.882607		-0.16189	0.692238	0.784953		0.00431685	0.994277	0.995662		-0.347765	0.403736	0.520746		0.759787	0.0634453	0.0984773		-0.715181	0.0863492	0.161371		-0.106856	0.81299	0.941847		-0.789551	0.0845684	0.304871		-0.500658	0.221424	0.450462		0.181156	0.688815	0.851919		-0.558266	0.215161	0.457525		2.11842
RSc0922		NLPA lipoprotein-related, probable solute-binding protein	X	6	0.0775308	0.789339	0.860708	0	0.0456903	0.875983	0.918731	0	0.174156	0.641451	0.709292	0	-0.229957	0.437674	0.554983	0	0.8897	0.00405896	0.0083933	0	-0.29877	0.308143	0.436891	0	0.0417304	0.897971	0.96849	0	0.0824087	0.783214	0.917347	0	0.412048	0.151187	0.35932	0	0.766314	0.0162984	0.0964636	0	0.216101	0.497454	0.728858	0	2.70143
RSc0923	etfB	electron transfer flavoprotein subunit beta			-0.298336	0.13715	0.22614		-0.515357	0.0105516	0.0265852		-1.04459	1.84147e-05	6.51705e-05		-0.127415	0.525481	0.636168		0.235863	0.290507	0.365789		-0.234983	0.241178	0.361623		0.312455	0.161659	0.440404		0.349364	0.0820818	0.301306		0.138893	0.487601	0.698616		0.0739298	0.74234	0.885288		-0.0302341	0.892899	0.955198		0.292643
RSc0924	etfA	electron transfer flavoprotein subunit alpha	X	8	0.0996733	0.62575	0.729124	0	-0.369497	0.0775782	0.142335	0	-0.600795	0.0348251	0.0598872	0	0.743316	0.000249759	0.00103123	0	0.798349	0.000271707	0.000731094	0	0.269015	0.185331	0.29584	0	0.410887	0.0683078	0.270915	0	0.754493	0.000246655	0.00548862	1	0.238185	0.241032	0.473127	0	-0.136281	0.562422	0.769117	0	0.400432	0.0728804	0.231972	0	1.59621
RSc0925		putative acyl-CoA dehydrogenase oxidoreductase protein	X	7	0.290727	0.0821935	0.150486	0	0.117208	0.486971	0.611503	0	-0.292311	0.184488	0.25772	0	0.908974	5.19314e-08	4.30962e-07	0	0.736819	4.88116e-05	0.000154775	0	0.630679	0.000149624	0.000653174	0	0.3108	0.095035	0.327925	0	1.175	2.91163e-12	1.62696e-09	1	0.669259	5.68303e-05	0.00158777	0	0.393107	0.036127	0.15625	0	0.709399	0.000101932	0.00146044	0	1.32449
RSc0926	dadA	D-amino acid dehydrogenase small subunit	X	2	-2.47781	0.0170517	0.0401653	-1	-3.49136	0.00130083	0.00420971	-1	-1.17866	0.314922	0.398225	0	-0.015012	0.987988	0.997464	0	-2.93087	0.0198362	0.0348039	-1	1.17805	0.236946	0.356554	0	1.58192	0.145451	0.41326	0	-0.106251	0.916889	0.973407	0	-3.4513	0.00143938	0.0154342	-1	-3.44308	0.00752178	0.0597583	0	1.4423	0.198663	0.437232	0	-2.40816
RSc0927	lrp	leucine-responsive regulatory DNA-binding transcription regulator protein	X	8	0.871796	1.85376e-05	9.55181e-05	0	0.894513	1.30851e-05	6.88336e-05	0	0.833257	0.00274096	0.00625991	0	0.274441	0.196466	0.29922	0	0.194459	0.383095	0.458492	0	0.453007	0.0282362	0.0638179	0	0.757826	0.000800069	0.0145781	0	0.523713	0.0156981	0.104958	0	0.36122	0.0814786	0.243034	0	1.12979	5.30807e-07	0.000116062	1	0.342286	0.129853	0.335643	0	0.911915
RSc0928		hypothetical protein			1.02611	2.04931e-08	1.74088e-07		1.04924	1.27464e-08	1.10903e-07		0.397714	0.145571	0.210307		0.796439	2.16601e-05	0.000114421		1.11328	7.62275e-09	5.18739e-08		0.770363	2.93638e-05	0.000147523		0.464057	0.0261967	0.150392		-0.577497	0.0095789	0.0758619		-0.185198	0.344018	0.578038		-0.3413	0.144642	0.362433		0.522486	0.00982051	0.0563783		0.451388
RSc0929		hypothetical protein			-0.993943	0.000409573	0.00153942		-0.609283	0.0290254	0.061825		-0.869666	0.0130082	0.0252093		-0.701084	0.0123289	0.0307633		-0.294674	0.340998	0.418365		-0.61856	0.0260554	0.0596417		0.347786	0.255706	0.561058		0.0115724	0.966831	0.991071		-0.0449871	0.870066	0.938935		0.201718	0.513129	0.736685		-0.15848	0.607903	0.799044		0.489139
RSc0930		hypothetical protein			0.800604	0.0144374	0.0348732		1.28717	7.59765e-05	0.000340053		1.0509	0.0151521	0.0286898		0.0646362	0.850953	0.909939		-1.04746	0.0068773	0.0135951		0.349042	0.293212	0.420703		-1.15694	0.00596828	0.0582805		-0.495728	0.187068	0.476131		-0.728683	0.0394768	0.1532		-0.872081	0.0415143	0.168096		-0.487177	0.204766	0.443866		-2.11361
RSc0931		signal peptide protein	X	5	-1.26408	0.000918124	0.00314526	0	-1.35215	0.00060811	0.00216432	0	-1.67437	0.0153296	0.029004	0	-1.15178	0.00312723	0.00945121	0	-1.14167	0.00270118	0.00586287	0	-1.02338	0.00516617	0.0151845	0	-1.34311	0.00242248	0.0315697	-1	-1.01079	0.0141241	0.0978377	0	-0.183779	0.584624	0.772891	0	-1.17034	0.00914651	0.0678724	0	-0.68531	0.0724027	0.231477	0	-1.56186
RSc0932		probable membrane-bound dehydrogenase oxidoreductase protein			-0.346244	0.0817973	0.149969		-0.405618	0.0439961	0.0881851		-0.642025	0.0242239	0.0434459		-0.824219	7.02056e-05	0.000329351		-1.24668	4.42189e-08	2.54727e-07		-0.420284	0.0346259	0.0757763		-0.385547	0.0868516	0.311095		-0.0890633	0.663106	0.857508		-0.216751	0.271368	0.5047		-0.0672084	0.765124	0.898601		-0.561223	0.0118062	0.0645208		-0.815285
RSc0933	rpsP	30S ribosomal protein S16			-0.216097	0.52295	0.63895		-0.0487046	0.885565	0.9255		0.56846	0.142755	0.206832		-0.685303	0.0452293	0.0905125		0.236886	0.527432	0.597804		-0.287833	0.395017	0.527774		0.0716584	0.84987	0.950932		0.167605	0.621764	0.849513		-0.0946174	0.779342	0.892985		0.374415	0.320168	0.566944		-0.131071	0.729561	0.867752		1.50047
RSc0934	rimM	16S rRNA-processing protein			-1.01234	0.000342161	0.00131454		-0.711587	0.0114051	0.0284083		-1.19592	0.000482558	0.0012881		-0.496296	0.0768169	0.139413		0.497127	0.10742	0.156493		-0.226559	0.416592	0.54988		0.0976823	0.754226	0.91156		0.00127891	0.996351	0.998414		0.304466	0.273969	0.507483		0.437	0.159083	0.380241		0.0659947	0.832396	0.929959		1.38865
RSc0935	trmD	tRNA (guanine-N(1)-)-methyltransferase			-0.524378	0.0332707	0.07126		-0.0916523	0.708807	0.798182		-0.098535	0.729634	0.785623		-0.391762	0.112028	0.190205		0.389226	0.152083	0.210812		-0.0937987	0.701844	0.800074		0.393922	0.148774	0.419386		-0.0134502	0.956453	0.986585		0.19788	0.418789	0.643671		0.420472	0.123519	0.326378		0.131587	0.630489	0.814656		1.19117
RSc0936	rplS	50S ribosomal protein L19	X	8	-0.675585	0.0623809	0.119474	0	-0.0679623	0.850265	0.902868	0	1.0451	0.00950866	0.0191047	0	0.336121	0.352183	0.467482	0	1.33879	0.000712313	0.0017517	0	0.932492	0.00979199	0.0261518	0	1.92476	1.30648e-06	0.000142833	1	-0.41107	0.258197	0.561137	0	-0.496678	0.16904	0.386908	0	0.313906	0.434246	0.676526	0	0.920928	0.0205503	0.0971309	0	2.45342
RSc0937		Probable Nudix hydrolase	X	9	-0.0519731	0.872503	0.913177	0	-0.205936	0.535129	0.655901	0	-0.753548	0.152371	0.218953	0	0.115751	0.722364	0.807461	0	1.03529	0.00159191	0.00363236	0	-0.165915	0.609015	0.723196	0	1.24853	0.000188841	0.00502477	1	0.0969837	0.775101	0.913304	0	0.0812887	0.7992	0.903186	0	0.0153726	0.966953	0.987077	0	0.0794161	0.819684	0.923573	0	2.47255
RSc0938	cobD	adenosylcobinamide-phosphate synthase			0.0844322	0.570594	0.682081		-0.0702418	0.638841	0.743343		-0.934155	1.80093e-06	7.70143e-06		-0.0563632	0.706704	0.794999		0.104842	0.52503	0.595738		-0.129457	0.385357	0.518309		0.267044	0.10716	0.350414		-0.0580288	0.701611	0.879693		-0.0569321	0.702272	0.860976		-0.134893	0.426128	0.669271		0.0534434	0.747484	0.879321		0.279037
RSc0939		hypothetical protein			0.354832	0.0823862	0.150717		0.296537	0.147271	0.240697		-0.534948	0.0323507	0.0561006		-0.0713453	0.728352	0.812709		-0.091238	0.690085	0.744729		-0.209068	0.307688	0.436492		0.470592	0.0381683	0.190163		-0.112245	0.587469	0.830583		0.418396	0.0404371	0.154763		0.38035	0.09588	0.283302		0.448978	0.0475661	0.174097		0.137527
RSc0940	rsgA	Probable ribosome small subunit-dependent GTPase A RsgA			0.47327	0.00314589	0.00930628		0.601396	0.000182258	0.000736204		0.0831876	0.690208	0.751148		0.287138	0.0762993	0.138774		0.333379	0.0574651	0.0902254		0.343807	0.0320102	0.0710412		-0.114076	0.532311	0.792244		-0.1283	0.444941	0.736224		0.0276884	0.863826	0.93544		0.126452	0.49014	0.720104		0.0812553	0.649343	0.826538		0.538901
RSc0941		Probable CAAX prenyl protease 1			0.454538	0.00784954	0.0206894		0.537934	0.00170659	0.00534733		-0.318144	0.156908	0.224046		0.0732837	0.672153	0.767716		0.0496646	0.793154	0.832035		0.299302	0.0801942	0.152417		0.0824861	0.668757	0.867833		-0.263877	0.139031	0.408165		-0.0609328	0.723503	0.873169		0.296526	0.124623	0.32813		0.329324	0.081886	0.25156		0.847833
RSc0942	orn	oligoribonuclease	X	5	0.19525	0.317152	0.439495	0	0.56534	0.00374029	0.0107485	0	1.34707	2.24497e-09	1.58123e-08	0	-0.338651	0.0893831	0.158055	0	-0.320142	0.14248	0.199424	0	0.0984901	0.613926	0.726455	0	-0.508603	0.0243122	0.14393	0	-0.705393	0.000656752	0.0111631	0	-0.745507	0.000193148	0.00372161	0	0.0527675	0.811859	0.92472	0	-0.433131	0.0506087	0.182315	0	0.289396
RSc0943	mogA	molybdenum cofactor biosynthesis protein			-0.121261	0.523595	0.639448		-0.396431	0.0388076	0.0795936		-2.12601	3.60496e-14	5.42794e-13		-0.0920873	0.62946	0.730569		-0.0332093	0.874807	0.901887		-0.22041	0.246574	0.367414		0.0073024	0.972662	0.988585		0.241082	0.208363	0.504021		0.558829	0.00308114	0.0264421		0.0157544	0.941405	0.974943		-0.00612195	0.976923	0.990203		0.163767
RSc0944		hypothetical protein	X	5	-0.636984	0.00204244	0.00638373	0	-0.651412	0.0018656	0.00577359	0	-1.47734	1.0136e-05	3.77372e-05	0	-0.752649	0.000377333	0.00148832	0	-0.498531	0.0243958	0.0420304	0	-0.547751	0.0074071	0.0207292	0	-0.553848	0.0175651	0.118095	0	-0.908252	5.06878e-05	0.00166607	-1	-0.310378	0.12398	0.319578	0	-0.393323	0.0951132	0.281699	0	-0.827994	0.00033544	0.00389335	0	-0.113977
RSc0945	pmbA	putative PMBA protein (tlde protein)			0.0751343	0.69139	0.783108		0.210559	0.266661	0.386913		-0.813042	0.0010658	0.00265868		0.115197	0.544384	0.654006		0.631733	0.00229999	0.00505314		-0.0810169	0.668985	0.771988		0.135243	0.522738	0.787651		0.25992	0.17456	0.457193		0.529901	0.00491848	0.0362168		0.289695	0.172196	0.397235		0.145349	0.489818	0.724499		0.839333
RSc0946	folA	dihydrofolate reductase oxidoreductase protein			-0.29912	0.350549	0.474283		-0.148858	0.642998	0.747307		-1.38902	0.02114	0.0386032		0.300644	0.334075	0.449178		0.86114	0.00542609	0.010959		-0.0188035	0.951864	0.967893		-0.166237	0.642707	0.85498		-0.389224	0.27006	0.574264		0.178252	0.560079	0.753111		-0.38564	0.306549	0.551767		0.203291	0.538029	0.760721		0.784501
RSc0947	thyA	thymidylate synthase			0.0843415	0.702699	0.793027		0.311403	0.158906	0.256052		0.278121	0.301082	0.384105		-0.082271	0.71204	0.799475		0.268943	0.266981	0.340687		0.0564671	0.798138	0.864433		-0.141041	0.572665	0.816971		-0.314949	0.167903	0.450338		-0.156847	0.479103	0.693155		0.296902	0.229917	0.46763		0.00801611	0.973938	0.989882		1.24573
RSc0948		Pyridoxal phosphate-dependent enzyme, beta subunit	X	9	1.98057	5.62188e-09	5.20671e-08	0	1.33484	8.25677e-05	0.00036649	0	-0.360644	0.451161	0.534485	0	1.90881	1.99426e-08	1.78137e-07	0	1.65128	5.61649e-06	2.13818e-05	0	1.45092	1.74674e-05	9.21757e-05	0	0.797421	0.0323762	0.171679	0	3.54654	1.51156e-23	2.53387e-20	1	1.2471	0.000222243	0.00409814	1	0.346487	0.370683	0.616865	0	2.47384	1.26638e-11	7.76661e-10	1	1.82057
RSc0949		hypothetical protein	X	9	1.34527	1.3698e-05	7.19072e-05	0	1.36721	1.21507e-05	6.42542e-05	0	0.531897	0.29689	0.380175	0	0.938676	0.0038272	0.0111962	0	1.34178	3.19634e-05	0.000105822	0	0.666622	0.0391676	0.0842128	0	0.978726	0.00501003	0.0524905	0	0.630553	0.0732963	0.282275	0	0.53508	0.101308	0.283831	0	1.20519	0.000679625	0.0124285	1	0.749053	0.0298825	0.126391	0	0.717532
RSc0950		hypothetical protein			-0.628929	0.000831613	0.00288029		-0.626842	0.000911448	0.00309145		-2.11472	1.31867e-14	2.12551e-13		-0.438072	0.0199522	0.0454848		-1.2608	6.25043e-09	4.30006e-08		-0.264179	0.156257	0.260118		0.298008	0.149323	0.419648		-0.0624657	0.740404	0.897011		-0.0628581	0.735025	0.881054		-0.103491	0.623705	0.811542		-0.0667159	0.748312	0.879678		-0.927474
RSc0951		hypothetical protein			-0.529909	0.0108253	0.0271547		-0.936135	8.49104e-06	4.65157e-05		-2.75487	9.81948e-21	3.60454e-19		0.101159	0.625072	0.726986		-0.320142	0.169552	0.231266		-0.518677	0.0125429	0.0324979		-0.499731	0.0341784	0.176472		0.171067	0.410056	0.704824		0.654544	0.00155077	0.0162138		-0.501579	0.0341785	0.151975		0.203044	0.377837	0.624635		-0.807548
RSc0952		putative ATP-dependent RNA helicase protein	X	7	1.13699	6.30958e-06	3.54535e-05	0	1.17645	3.27387e-06	1.94384e-05	0	-0.837571	0.0352198	0.060492	0	1.55733	6.65639e-10	7.26138e-09	0	2.28011	2.02639e-17	5.6615e-16	0	1.15632	4.23592e-06	2.56039e-05	0	0.0534411	0.853548	0.95103	0	0.353105	0.183268	0.470712	0	1.13048	6.84634e-06	0.000351329	1	-0.12928	0.666684	0.839028	0	0.682971	0.0136397	0.0721285	0	1.64734
RSc0953		hypothetical protein	X	7	2.62019	2.49981e-10	2.73295e-09	0	2.34838	1.01205e-08	8.92911e-08	0	1.0468	0.0161401	0.0303207	0	1.52368	0.000135426	0.000596372	0	0.425022	0.329043	0.405181	0	2.15222	1.26719e-07	1.018e-06	0	1.00993	0.0196926	0.126319	0	0.280744	0.473284	0.757308	0	-0.0515035	0.895173	0.952915	0	0.758745	0.0800655	0.254519	0	0.782828	0.0708332	0.2282	0	-0.356721
RSc0954		hypothetical protein			0.394425	0.61034	0.715978		-0.34772	0.699689	0.791795		1.08299	0.380579	0.465677		0.244827	0.76697	0.844372		-1.20059	0.202322	0.269032		0.315866	0.683132	0.784417		-0.448344	0.646	0.856355		-0.204671	0.835011	0.937842		-1.00043	0.290199	0.522903		-0.538296	0.623687	0.811542		-0.385806	0.670146	0.839646		-1.07155
RSc0955		hypothetical conserved protein	X	9	-0.0387077	0.85473	0.899819	0	0.296918	0.160123	0.257517	0	1.52984	1.14514e-10	1.02108e-09	0	-0.841054	9.38177e-05	0.000427363	0	-1.26115	3.29436e-07	1.60848e-06	0	-0.390602	0.0656937	0.128851	0	0.170053	0.471596	0.752612	0	-0.120521	0.572282	0.823935	0	-0.125247	0.553641	0.748055	0	0.62818	0.00739677	0.0592736	0	-0.16312	0.492375	0.725932	0	-0.703502
RSc0956		hypothetical protein	X	9	2.67746	0.000141745	0.000598517	0	2.68657	0.000177485	0.000720114	0	2.24627	0.0606418	0.0973404	0	1.88744	0.0202341	0.0460024	0	1.39496	0.0898206	0.1338	0	2.34465	0.00135823	0.00467526	0	-0.222244	0.852271	0.950932	0	0.871676	0.399073	0.698309	0	0.341053	0.726143	0.875211	0	0.638112	0.566686	0.771485	0	-0.651503	0.576722	0.783687	0	0.455867
RSc0957		hypothetical protein			1.23159	0.14614	0.237922		0.880687	0.340138	0.466473		2.32708	0.050075	0.0826204		0.667177	0.487355	0.601598		-0.186698	0.85227	0.882452		0.807983	0.36648	0.499193		0.597017	0.55621	0.807266		1.41646	0.126087	0.383832		-0.323793	0.759303	0.887741		0.6571	0.550152	0.76275		-0.106267	0.920211	0.965118		0.170455
RSc0958		putative VGR-related protein			-0.273034	0.1192	0.202474		-0.120731	0.491404	0.615663		0.669351	0.00148314	0.00360024		-0.362444	0.0410902	0.083661		-0.321162	0.096369	0.142499		-0.0989151	0.569455	0.68808		0.239844	0.213004	0.511801		0.044166	0.804353	0.925258		-0.17799	0.306858	0.539765		0.425147	0.0281879	0.135264		0.242378	0.204445	0.443775		0.509512
RSc0959		hypothetical protein			0.439993	0.0597876	0.115732		0.395422	0.0950535	0.168318		1.52742	1.03507e-07	5.5295e-07		0.180209	0.453854	0.571036		0.261874	0.296404	0.372095		0.276777	0.238069	0.357815		0.119159	0.653767	0.860846		-0.507616	0.0570489	0.245281		-0.661389	0.00790351	0.050827		0.00505377	0.985414	0.993246		0.105014	0.684568	0.84504		0.79669
RSc0960		hypothetical protein			-0.0911794	0.631628	0.733324		0.0676484	0.722286	0.808093		1.29194	3.09406e-09	2.11457e-08		-0.479994	0.013043	0.032201		-0.328621	0.121655	0.174055		-0.339663	0.0753177	0.144515		0.377793	0.0722517	0.279305		-0.290842	0.136392	0.404653		-0.135096	0.477024	0.692017		0.486498	0.0212312	0.115224		0.125469	0.551087	0.769625		0.597612
RSc0961		hypothetical protein	X	9	0.952357	0.00151866	0.00489887	0	1.1828	7.9629e-05	0.000355327	0	2.36978	3.21273e-11	3.10708e-10	0	0.42757	0.178606	0.277653	0	0.493124	0.125749	0.179047	0	0.97702	0.00107342	0.00380158	0	0.76106	0.0230567	0.140039	0	0.211832	0.534466	0.799916	0	0.246441	0.431276	0.655461	0	0.989356	0.00348434	0.0356878	1	0.97516	0.00235007	0.0184953	0	1.16194
RSc0962		putative bacteriophage DNA-binding transcription regulator protein	X	1	3.72788	3.27218e-12	4.36493e-11	1	4.28125	1.94847e-17	4.75673e-16	1	5.25104	3.47782e-19	9.88134e-18	1	2.89219	2.66271e-06	1.69075e-05	1	2.09869	0.001397	0.0032242	0	3.66836	7.58748e-12	1.09021e-10	1	0.612122	0.508672	0.777777	0	0.482219	0.620399	0.849005	0	-0.341442	0.720284	0.871794	0	0.92567	0.320394	0.567037	0	-0.55024	0.590399	0.789634	0	0.394921
RSc0963		hypothetical conserved protein	X	9	2.47388	9.38393e-09	8.45731e-08	0	2.64402	7.72506e-10	8.39078e-09	0	3.78354	2.24485e-14	3.50601e-13	1	2.0794	4.2635e-06	2.60841e-05	0	1.08307	0.0275187	0.0468172	0	2.13758	1.17635e-06	8.00523e-06	0	-0.107863	0.86334	0.953599	0	1.49602	0.00303456	0.0337174	1	0.361545	0.489941	0.699975	0	0.6708	0.257307	0.500191	0	0.793484	0.132077	0.339541	0	0.418053
RSc0964		putative bacteriophage transcriptional activator- related transcription regulator protein			1.99126	0.00288155	0.00861039		1.87782	0.00716545	0.0190259		2.7134	0.00554341	0.0117777		1.2698	0.102202	0.176745		1.11139	0.137381	0.193526		0.79179	0.321405	0.451214		-0.659925	0.55638	0.807281		0.113974	0.912338	0.971753		-0.688672	0.488802	0.699463		-0.18271	0.8711	0.950273		-0.0345858	0.968072	0.986868		-0.807582
RSc0965		hypothetical protein			-0.584027	0.558266	0.670853		-0.028101	0.977004	0.986024		1.47287	0.251614	0.330438		-0.338631	0.737251	0.820361		-1.21938	0.2513	0.323384		0.258789	0.763627	0.844924		-0.61357	0.582977	0.824		0.147326	0.885112	0.960305		-0.298059	0.751561	0.887741		-0.0799168	0.948406	0.976746		-0.833549	0.447509	0.686135		-0.88539
RSc0966		hypothetical protein			0.983271	0.0659404	0.125155		0.848215	0.130064	0.217596		0.0644454	0.95367	0.964797		0.374066	0.538512	0.648471		-0.00220875	0.997001	0.997795		0.770838	0.157607	0.261759		-1.32387	0.123413	0.380298		-1.151	0.182495	0.469927		-1.05155	0.141078	0.34575		-0.568669	0.488825	0.719983		-1.74022	0.0378106	0.150654		-0.258773
RSc0967		Conserved hypothetical phage protein	X	9	-0.428938	0.00435238	0.0123802	0	-0.373988	0.013443	0.0326436	0	-0.0452216	0.8138	0.852871	0	-0.784637	3.88567e-07	2.89069e-06	0	-0.833579	7.45739e-07	3.42495e-06	0	-0.471498	0.00169457	0.00566997	0	0.517734	0.00149058	0.022178	0	0.150257	0.321706	0.624416	0	0.0860373	0.559853	0.753111	0	0.446219	0.00682401	0.0563403	0	-0.884607	2.55938e-07	7.7537e-06	0	-0.424282
RSc0968		cp4-like integrase protein	X	9	2.35225	3.68337e-21	1.08326e-19	0	2.71318	1.64771e-27	9.41629e-26	0	3.20408	1.78854e-29	1.60617e-27	0	1.79861	1.15227e-12	1.86928e-11	0	1.48957	2.68225e-08	1.62714e-07	0	2.31927	1.21718e-20	4.22152e-19	0	-0.0465484	0.879156	0.96052	0	-0.173879	0.558786	0.813657	0	-0.533537	0.0586919	0.196381	0	0.362621	0.234261	0.47314	0	0.111769	0.701771	0.851845	0	0.21437
RSc0970		signal peptide protein	X	5	1.15665	0.0010073	0.00340389	0	1.23165	0.000501444	0.00182208	0	-0.714511	0.309082	0.391925	0	1.44337	3.92654e-05	0.000196483	0	1.42697	8.88668e-05	0.000264758	0	0.991561	0.00500703	0.0147946	0	-1.27194	0.0104319	0.0853039	0	-1.23549	0.01243	0.0898891	0	-0.222993	0.565309	0.757511	0	-1.00174	0.0527893	0.196404	0	-1.02665	0.025405	0.112964	0	-0.787114
RSc0971		hypothetical conserved protein	X	9	0.230362	0.463509	0.58597	0	1.03981	0.00100489	0.00337356	0	1.20815	0.00067674	0.00176521	0	-0.225857	0.474861	0.590232	0	-0.0197657	0.955107	0.965669	0	0.431233	0.169662	0.276848	0	-0.465396	0.195355	0.490485	0	-1.90803	1.90659e-08	2.82007e-06	-1	-0.279836	0.37505	0.608083	0	0.2102	0.550832	0.76275	0	-0.237011	0.503536	0.73357	0	0.0456364
RSc0972		hypothetical protein			0.29758	0.0922358	0.165367		0.0601928	0.735436	0.818254		-2.71882	3.50064e-19	9.89031e-18		-0.144453	0.420245	0.536535		0.043768	0.823055	0.858743		-0.368287	0.039401	0.08457		-0.075076	0.707387	0.891144		0.0480132	0.790663	0.921308		0.263505	0.135495	0.33633		-0.420293	0.0406945	0.166114		-0.358733	0.0729931	0.232184		-0.0621003
RSc0973		amino-acid-binding periplasmic (PBP) ABC transporter protein			0.390628	0.0823146	0.15064		0.760066	0.000692172	0.00242743		0.878757	0.00202269	0.0047829		-0.267946	0.252866	0.364477		0.0238007	0.923053	0.939873		0.169464	0.453094	0.584859		-0.34454	0.187072	0.476346		-0.190227	0.42975	0.722089		-0.0493792	0.828248	0.918673		0.572942	0.0229894	0.120866		-0.372729	0.145077	0.358699		0.320614
RSc0974		hypothetical protein	X	5	1.13619	0.000442737	0.0016444	0	1.52731	2.41663e-06	1.46956e-05	0	2.17067	7.06288e-09	4.57722e-08	0	0.497842	0.131762	0.216405	0	-0.0732236	0.839795	0.87295	0	1.03836	0.00131563	0.00454351	0	-0.519511	0.178436	0.465833	0	0.614423	0.0674206	0.267396	0	-0.0449326	0.89239	0.951286	0	0.126531	0.738258	0.883976	0	0.303852	0.40055	0.645838	0	-1.02675
RSc0975		ABC transporter ATP-binding protein			-0.910963	0.00334104	0.00982004		-0.68582	0.0266928	0.0577616		-1.84399	1.24725e-05	4.54522e-05		0.0370299	0.90374	0.946462		1.07337	0.00127683	0.00297276		-0.395357	0.197236	0.31094		0.0979389	0.77418	0.922376		0.0355284	0.908121	0.971216		0.5026	0.0978207	0.277976		-0.166709	0.62982	0.8157		0.154877	0.647731	0.826141		1.22293
RSc0976	parE	DNA topoisomerase IV subunit B			-0.345125	0.141635	0.232014		-0.0850709	0.716779	0.804616		-0.61289	0.0301797	0.0529012		0.120909	0.606011	0.709143		1.03507	5.64156e-05	0.000176659		0.120457	0.606275	0.720793		0.274556	0.292462	0.600209		0.109149	0.64301	0.856216		0.0547239	0.814882	0.912634		0.281326	0.282057	0.525325		0.168929	0.517031	0.744884		1.54133
RSc0977		putative Lytic transglycosylase-like protein			-0.690264	0.0268728	0.0592473		-0.723886	0.021154	0.048072		-2.09785	7.11609e-06	2.73809e-05		0.159626	0.603694	0.707522		1.38261	3.12839e-05	0.000103846		-0.0366491	0.904972	0.936441		0.104727	0.760049	0.91508		-0.0751868	0.80993	0.925539		0.380087	0.212301	0.440272		-0.42713	0.227588	0.465639		0.0409951	0.90429	0.960008		1.4828
RSc0978	parC	DNA topoisomerase IV subunit A	X	9	-0.289417	0.381761	0.504356	0	-0.240791	0.467655	0.593449	0	-0.762254	0.0632856	0.10094	0	0.500488	0.129874	0.214242	0	1.44716	6.05562e-05	0.000188451	0	0.654974	0.0466628	0.0972109	0	1.06422	0.00326811	0.0379345	1	0.107131	0.747561	0.90165	0	0.0170324	0.958756	0.978519	0	-0.104962	0.778806	0.905576	0	0.497016	0.173117	0.400848	0	1.96445
RSc0980		Chromate transporter protein	X	9	-0.890901	0.0543028	0.106467	0	-0.471021	0.302457	0.426424	0	-0.426605	0.50155	0.582247	0	0.323213	0.466532	0.582904	0	1.4678	0.00161422	0.00367327	0	0.521421	0.233346	0.352671	0	1.83675	9.27844e-05	0.00324037	1	0.214628	0.63777	0.85552	0	0.262127	0.549957	0.745883	0	-0.213314	0.677984	0.84503	0	0.740656	0.119001	0.319002	0	1.84453
RSc0981	lldP	putative L-lactate permease transmembrane protein	X	9	0.621364	0.00352223	0.0102508	0	0.39851	0.0610721	0.116603	0	-0.160271	0.514855	0.59522	0	0.20352	0.339003	0.453175	0	-0.802592	0.001003	0.00238944	0	0.203642	0.337846	0.467665	0	-0.202818	0.398322	0.697479	0	0.866427	5.15538e-05	0.00168063	1	0.366263	0.0848055	0.249992	0	0.347989	0.142391	0.358221	0	0.215289	0.363938	0.612288	0	-0.318938
RSc0982		Putative integral membrane sensory domain containing protein	X	9	-0.427758	0.0524878	0.103429	0	-0.96126	2.1728e-05	0.000108943	0	-2.59916	4.9623e-13	6.38245e-12	0	-0.0716834	0.744694	0.825846	0	-0.732669	0.0030995	0.00664708	0	-1.04008	3.73621e-06	2.28027e-05	0	-0.453197	0.0707743	0.277848	0	0.822302	0.000179091	0.00460572	1	0.791623	0.000260304	0.00457716	0	-0.604684	0.0174846	0.100722	0	-0.39948	0.10491	0.294552	0	-0.926085
RSc0983		putative Phytanoyl-CoA dioxygenase	X	9	0.461296	0.0930892	0.1666	0	0.249363	0.383155	0.509489	0	-1.51493	0.0132918	0.0256797	0	0.874832	0.00123162	0.00415692	0	1.0743	7.44336e-05	0.000225906	0	-0.038108	0.89393	0.930183	0	0.0414831	0.896648	0.96849	0	1.02849	0.000240436	0.00542222	1	0.827321	0.00178139	0.0179172	0	-0.373401	0.28843	0.531713	0	0.845532	0.0027775	0.020973	0	0.324175
RSc0984		gst-related protein	X	9	0.242034	0.271972	0.389783	0	0.298249	0.176367	0.278477	0	-1.43072	2.67047e-07	1.32053e-06	0	0.312819	0.156194	0.24834	0	0.041072	0.867535	0.896411	0	0.467753	0.0337829	0.0743193	0	1.04254	1.79397e-05	0.00091135	1	1.28729	8.11896e-09	1.36101e-06	1	0.457728	0.0377574	0.148927	0	0.374219	0.128131	0.333835	0	0.670721	0.00594333	0.0387163	0	0.805245
RSc0985		aminotransferase protein	X	5	0.561866	0.00182086	0.00577371	0	0.661081	0.000251875	0.000989592	0	-0.402478	0.0846532	0.130669	0	0.822328	5.39029e-06	3.22328e-05	0	0.393654	0.0472648	0.0760137	0	0.643876	0.000346449	0.0013905	0	-0.530384	0.0108586	0.0879351	0	1.09596	1.71439e-09	3.74855e-07	1	0.325876	0.0706109	0.220423	0	-0.125507	0.543698	0.758252	0	0.738498	0.000191135	0.002471	0	0.623468
RSc0986		hypothetical protein	X	9	2.29598	2.02434e-20	5.56305e-19	0	1.83384	1.31385e-13	2.16411e-12	0	0.278853	0.408453	0.494024	0	2.20108	8.24125e-19	2.69125e-17	0	1.87125	1.26348e-12	1.76013e-11	0	1.55524	2.77092e-10	3.32576e-09	0	-0.195682	0.498356	0.76755	0	1.86113	1.05436e-13	8.83731e-11	1	0.834725	0.000771684	0.00982427	0	-0.0643274	0.827007	0.931276	0	1.64803	5.47208e-10	2.57188e-08	1	0.568988
RSc0987		hypothetical protein	X	9	1.47067	2.90128e-05	0.000143125	0	0.932591	0.00790984	0.0206749	0	-1.14915	0.0228873	0.0413583	0	2.13178	2.03414e-09	2.05416e-08	0	1.90552	5.37138e-07	2.52455e-06	0	1.09289	0.00177743	0.00590794	0	0.222789	0.569568	0.815592	0	2.32719	8.70809e-11	3.12807e-08	1	1.40283	6.36667e-05	0.00168516	1	-0.583821	0.161157	0.382653	0	1.68053	1.04897e-05	0.000205264	1	0.465334
RSc0988		hypothetical protein	X	9	1.15837	0.000378958	0.00143941	0	0.816464	0.0121287	0.0299584	0	-1.81422	0.00011501	0.000352246	0	1.81137	4.04724e-08	3.42077e-07	0	1.17004	0.000992895	0.00236872	0	1.17945	0.000292326	0.00119327	0	0.0588099	0.871659	0.958158	0	2.15926	9.91426e-11	3.32392e-08	1	0.85565	0.00841481	0.0531634	0	-0.656962	0.0841176	0.260967	0	1.83923	2.41637e-07	7.40147e-06	1	0.556551
RSc0989		putative transcription regulator protein			0.398462	0.0382406	0.0796984		0.0162444	0.93338	0.961879		-0.695065	0.00737301	0.015284		0.187196	0.334499	0.449397		-0.0427188	0.841605	0.873747		0.155858	0.418465	0.551619		-0.0887251	0.68353	0.877354		0.548029	0.00493233	0.0478855		0.310037	0.106682	0.291261		-0.161322	0.465964	0.701681		0.477839	0.0240615	0.108622		-0.156085
RSc0990	hptG	heat shock protein 90	X	8	-0.0855332	0.7588	0.836293	0	-0.369047	0.187672	0.29238	0	0.147695	0.647067	0.713305	0	0.370902	0.18363	0.284233	0	1.00518	0.00101176	0.0024046	0	0.423212	0.128682	0.222767	0	0.843468	0.00612422	0.0592749	0	0.468697	0.093728	0.323291	0	0.405146	0.144938	0.35187	0	0.262613	0.398642	0.64276	0	0.00608513	0.984406	0.994289	0	1.66644
RSc0991		hypothetical protein			-0.212569	0.539646	0.654088		-0.792415	0.0257364	0.0562731		-2.00076	0.000162943	0.000481741		0.586481	0.0881788	0.156295		0.993334	0.00768617	0.0150112		0.0743892	0.82936	0.884862		0.477569	0.210461	0.509845		-0.198712	0.574956	0.825329		0.0506339	0.882994	0.946964		-0.942274	0.0222351	0.118579		-0.554152	0.157962	0.380273		0.453679
RSc0992		glutathione S-transferase-like transmembrane protein			0.782222	0.00202683	0.00635469		0.462316	0.0711692	0.13207		-0.347575	0.330313	0.41425		0.650232	0.011014	0.0279322		-0.53075	0.0655039	0.101266		0.439816	0.0837992	0.157543		-0.433378	0.143553	0.411373		0.707479	0.00635202	0.0582926		0.34848	0.171264	0.390264		0.0483736	0.869175	0.949502		0.476581	0.0887828	0.265451		-0.613774
RSc0993		putative transcriptional regulatory DNA-binding transcription regulator protein	X	3	-1.18249	0.0142383	0.0344914	0	-2.31199	1.73091e-05	8.87336e-05	-1	-1.9763	0.0124822	0.0243495	0	-0.825359	0.0859497	0.153104	0	-0.847957	0.099861	0.146756	0	-1.33292	0.0058572	0.0169189	0	-2.00561	0.000701	0.0133031	-1	-0.423474	0.379595	0.679615	0	-0.165872	0.715196	0.869193	0	-0.852033	0.123427	0.326348	0	-0.0171837	0.972911	0.989257	0	-1.69536
RSc0994		hypothetical protein	X	7	1.01324	0.0023396	0.00719624	0	1.36772	3.5007e-05	0.000167827	0	1.29687	0.00347332	0.00775635	0	0.933	0.00591681	0.0163853	0	1.68914	8.17665e-07	3.71458e-06	0	0.427299	0.212712	0.328742	0	0.0948404	0.809295	0.94081	0	0.387224	0.292693	0.595154	0	1.00414	0.00245747	0.0221878	1	0.479775	0.221556	0.460629	0	0.345195	0.35384	0.603689	0	0.650782
RSc0995		putative spermidine synthase			0.228037	0.511373	0.628622		0.605284	0.0762428	0.140397		-0.981297	0.145208	0.209842		0.843821	0.0120562	0.0301495		1.53402	3.35517e-06	1.33596e-05		0.659079	0.047549	0.0988116		0.0219494	0.955777	0.983793		0.761922	0.0322208	0.169319		0.435597	0.197842	0.422841		-0.0619277	0.881983	0.954897		0.383134	0.292675	0.544632		1.68046
RSc0996		hypothetical protein			-0.261414	0.12559	0.211235		-0.0959363	0.574148	0.691094		0.139987	0.491616	0.573097		-0.514851	0.00282546	0.00864834		-0.937671	1.66106e-06	7.01382e-06		-0.337061	0.0483242	0.100215		-0.0405497	0.831925	0.946246		-0.242509	0.161128	0.440628		0.321147	0.0580143	0.19513		0.354504	0.0621302	0.216081		0.129256	0.49486	0.727694		-0.362693
RSc0997		Putative Acetyltransferase			0.0392677	0.830724	0.88632		0.0713555	0.699166	0.79156		-1.05546	0.000108726	0.000335038		-0.446249	0.0181216	0.041997		-0.84761	5.00801e-05	0.000158199		-0.286219	0.122023	0.213297		-0.276627	0.186795	0.475881		-0.290162	0.130959	0.392488		0.201974	0.268296	0.500779		0.119671	0.565198	0.770711		-0.0349816	0.863769	0.944339		-0.234064
RSc0998		ATPase (AAA+)-related protein			0.162749	0.473968	0.595598		0.465887	0.0401389	0.0817903		0.595545	0.0362321	0.0619257		-0.269486	0.247465	0.35813		-0.210343	0.403954	0.478108		0.249676	0.269859	0.394054		-0.491388	0.062573	0.258358		-0.71459	0.00370478	0.0386257		-0.846082	0.00033244	0.00544573		-0.511263	0.0583899	0.206669		0.173711	0.489566	0.724338		0.169153
RSc0999		putative periplasmic cytochrome type-c oxidoreductase signal peptide protein	X	5	-1.11867	4.66757e-06	2.68265e-05	0	-0.467712	0.052382	0.102065	0	0.649573	0.0170484	0.0318249	0	-1.24728	4.08875e-07	3.01943e-06	0	-1.09097	8.77177e-05	0.000262267	0	-0.519064	0.0311531	0.0693225	0	-0.354605	0.191624	0.484282	0	-0.119339	0.62078	0.849005	0	-0.20655	0.388782	0.618925	0	0.382879	0.15194	0.371634	0	0.250251	0.348303	0.598639	0	0.11025
RSc1000		putative periplasmic cytochrome type-c oxidoreductase signal peptide protein			-0.49973	0.0168461	0.0397369		-0.280227	0.179372	0.282227		-0.57814	0.0290605	0.0511713		-0.975872	5.14813e-06	3.09517e-05		-0.551762	0.0179611	0.0318357		-0.401941	0.0534218	0.108583		-0.455138	0.0546404	0.238737		-0.103377	0.623787	0.849814		-0.195555	0.345068	0.57896		0.0459144	0.843824	0.938225		0.696214	0.00209642	0.0170047		1.17304
RSc1001		hypothetical protein			0.686491	0.00512409	0.0142135		0.281435	0.25847	0.377752		-0.215095	0.532492	0.610975		0.15713	0.531419	0.641658		-0.243345	0.375187	0.450851		0.159668	0.519281	0.644979		0.060844	0.827055	0.946246		0.00692715	0.97866	0.994973		0.226773	0.358684	0.592456		-0.0640266	0.823123	0.929595		0.543503	0.0437988	0.165488		-0.368743
RSc1002		hypothetical protein	X	5	-1.4048	0.000339389	0.00130588	0	-2.06333	9.55287e-07	6.18293e-06	-1	-3.0322	4.75116e-05	0.000156065	-1	0.247736	0.495511	0.608826	0	0.411465	0.29131	0.366432	0	-0.83044	0.0271896	0.0618718	0	-0.604268	0.154452	0.428428	0	-0.0030374	0.993423	0.998414	0	1.13728	0.00132639	0.0146603	1	-0.997035	0.0253004	0.127875	0	-0.0520724	0.896424	0.956728	0	-1.51904
RSc1003		carboxypeptidase	X	9	2.48518	8.09284e-21	2.33902e-19	0	2.55826	8.00282e-22	2.83424e-20	0	4.17276	1.14444e-46	4.42723e-44	1	2.19612	5.7928e-16	1.44935e-14	0	1.78437	3.89406e-10	3.47837e-09	0	2.36458	6.41454e-19	1.88647e-17	0	-0.0265959	0.940063	0.978997	0	1.1492	0.000153063	0.00407278	1	-0.277877	0.387716	0.617619	0	0.708836	0.036386	0.156532	0	-0.998559	0.00759322	0.0467397	0	-0.297743
RSc1004		Putative NADH dehydrogenase/NAD(P)H nitroreductase			-0.256432	0.202696	0.309757		-0.0953446	0.636394	0.741869		0.0800606	0.76836	0.81624		-0.252682	0.21588	0.321011		0.285566	0.178754	0.241795		-0.0653538	0.742194	0.831098		-0.0818341	0.715021	0.895391		0.0493708	0.811756	0.92596		-0.735717	0.000348643	0.00556611		-0.209165	0.36629	0.612098		0.52231	0.0144133	0.0748609		1.23379
RSc1005	nth	endonuclease III protein	X	9	1.74664	1.33296e-06	8.51775e-06	0	1.74435	1.65562e-06	1.03046e-05	0	2.95415	9.57858e-13	1.16636e-11	0	1.19125	0.00146729	0.00488352	0	1.02164	0.00895944	0.0172302	0	1.56627	1.59453e-05	8.46767e-05	0	-0.531456	0.25695	0.561826	0	-0.642016	0.170412	0.453921	0	-0.51783	0.210897	0.440083	0	-0.133855	0.776064	0.90385	0	1.2457	0.00158462	0.0135528	1	1.41489
RSc1006		ferredoxin	X	9	0.307155	0.389142	0.512571	0	0.0506424	0.891119	0.928918	0	-2.32332	0.00695585	0.0144749	0	1.3384	7.94785e-05	0.000366359	0	1.82934	1.28795e-07	6.81083e-07	0	0.715325	0.037874	0.0818514	0	-0.384703	0.364338	0.667573	0	0.0996703	0.799065	0.923727	0	1.14016	0.000705229	0.00923593	1	-0.952619	0.0466969	0.18155	0	1.20074	0.000869565	0.0085411	1	0.203055
RSc1007		transcription regulator protein			0.152043	0.429559	0.553483		0.244217	0.206076	0.315769		-0.093462	0.713205	0.770507		-0.26459	0.179072	0.278292		-0.229928	0.281443	0.35598		-0.110085	0.569263	0.688013		-0.0658374	0.762345	0.916119		-0.0910255	0.648876	0.856216		-0.0559691	0.771822	0.890202		0.2882	0.183267	0.409343		0.144416	0.496852	0.728858		-0.124103
RSc1008	phaZ	poly[D(-)-3-hydroxybutyrate] depolymerase protein			-0.228248	0.224189	0.334951		0.05572	0.766554	0.839686		0.291439	0.169815	0.240361		-0.666123	0.000422381	0.00164027		-1.17311	8.25885e-08	4.51454e-07		-0.241727	0.197963	0.311531		-0.292309	0.168736	0.454025		-0.512318	0.00670242	0.0600829		-0.185081	0.324102	0.556662		0.431007	0.0393189	0.163026		0.0960781	0.647503	0.826141		-0.315338
RSc1009	tISRso1	ISRSO1-transposase protein			0.053657	0.795525	0.865577		0.519052	0.0122921	0.0303321		0.181928	0.44514	0.529347		0.310156	0.134618	0.220164		0.642146	0.00501047	0.0101685		0.575625	0.00545981	0.0158834		0.373369	0.10546	0.347592		0.0424434	0.8385	0.940065		-0.0602418	0.771181	0.890183		0.54718	0.0175384	0.100916		0.215606	0.350241	0.600737		1.13777
RSc1010	tyrB	aromatic amino acid aminotransferase			-0.850439	0.000229579	0.0009185		-0.323414	0.157084	0.253603		-0.726463	0.0106617	0.0211928		-0.567017	0.0137462	0.0335907		0.42864	0.0860647	0.128741		-0.239645	0.29199	0.41937		-0.174518	0.496237	0.76755		-0.286264	0.215012	0.513041		-0.158872	0.484033	0.695486		0.153044	0.547561	0.760687		-0.338256	0.186276	0.420271		1.52652
RSc1011	uvrB	excinuclease ABC subunit B			0.0727975	0.641732	0.741942		0.0844394	0.590181	0.704968		-0.00462683	0.980256	0.985018		-0.388207	0.0140684	0.0341953		-0.344498	0.0504698	0.0804477		-0.164963	0.292583	0.41992		0.279293	0.109085	0.354844		0.159874	0.311341	0.612093		0.131465	0.400115	0.62764		0.589727	0.000691385	0.0125977		0.468164	0.00684103	0.0432205		0.508424
RSc1012		putative site-specific recombinase transmembrane protein			0.476285	0.0363686	0.0765583		0.136106	0.56585	0.683889		-0.394443	0.308745	0.391695		1.0581	2.0577e-06	1.33181e-05		1.11736	1.28836e-06	5.58549e-06		0.25099	0.274647	0.4		-0.16621	0.534319	0.793643		0.519474	0.0315364	0.166772		0.719514	0.00123926	0.0141642		-0.616961	0.0360872	0.15625		0.743389	0.00195389	0.0160888		1.16584
[truncated: 4,022 more rows]
[truncated: 77 more columns]

## Sheet: Table S3
Supplementary Table S3 List of genes extracted from the Venn diagram illustrating the intersections between the 400 top Differentially Expressed Genes (DEGs) in the 5 plant species.
[truncated: 507 more rows]

[truncated: 1 more sheets: Table S4]
